# Supplementary material for: A Proteomic Analysis Indicates That Oxidative Stress Is the Common Feature Triggering Antibiotic Production in Streptomyces coelicolor and in the pptA Mutant of Streptomyces lividans
Source: Front Microbiol. 2022 Mar 22;12:813993. doi: 10.3389/fmicb.2021.813993 (PMC8981147; doi:10.3389/fmicb.2021.813993)
Supplement: Supplementary Table 1 — Dataset of proteins quantified by label-free-based quantification methods and used to generate the heatmaps presented in Figures and Supplementary Figures. [file Table_1.xlsx]

## Sheet: Combined Proteins data set
SCO or SLIV names	UNIPROT ID	Putative protein function	Quantification method	p-value adj_strain	p-value adj_medium	p-value adj_time	p-value adj_replicate	p-value adj_strain_medium	p-value adj_strain_time	p-value adj_medium_time	p-value adj_strain_medium_time	LFQ_Intensities SL_Pi-_48h	LFQ_Intensities SL_Pi-_60h	LFQ_IntensitiesSL_Pi+_48h	LFQ_Intensities SL_Pi+_60h	LFQ_Intensities pptAmut_Pi-_48h	LFQ_Intensities pptAmut_Pi-_60h	LFQ_Intensities PptAmut_Pi+_48h	LFQ_Intensities PptAmut_Pi+_60h	LFQ_Intensities SC_Pi-_48h	LFQ_Intensities SC_Pi-_60h	LFQ_Intensities SC_Pi+_48h	LFQ_Intensities SC_Pi+_60h	Class	Sub_class	Sub-cellular localization	Strains
SCO3127	Q9RNU9|D6ETJ5	SCO3127 Phosphoenolpyruvate carboxylase	XIC_SC	1.2e-09	4.33e-14	0.529773	0.850438	0.124983	0.876684	0.288494	0.927491	24.8427	25.0497	25.9137	25.833	25.1944	25.3417	26.0095	25.8657	24.2741	24.4561	25.373	25.4212	Carbon_metabolism	Anaplerotic_enzyme	Intracellular	Streptomyces coelicolor (strain ATCC BAA-471 / A3(2) / M145)
SCO4979	Q93JL5|D6EXQ5	SCO4979 Phosphoenolpyruvate carboxykinase	XIC_SC	9.77e-25	3.94e-24	6.33e-07	0.824167	2.39e-09	0.0132039	0.0194634	1.65e-05	21.5365	22.8957	19.035	19.4084	20.8215	20.4566	18.3535	19.1939	23.3859	23.0983	21.3502	22.2683	Carbon_metabolism	Anaplerotic_enzyme	Intracellular	Streptomyces coelicolor (strain ATCC BAA-471 / A3(2) / M145)
SCO2401	Q9RDN6|D6EFU4	SCO2401 Putative dehydratase	XIC	0.0330233	0.74907	0.539695	0.857868	0.601176	0.904725	0.419277	0.734713	14.5021	15.1888	14.9482	14.4214	14.0217	14.4447	13.7719	14.0499	14.1967	14.5069	14.6266	14.5263	Carbon_metabolism	Arabinose_degradation	Intracellular	Streptomyces coelicolor (strain ATCC BAA-471 / A3(2) / M145)
SCO2439	D6EEK9	SCO2439 Putative calcium-binding protein	XIC_SC	5.65e-08	0.454991	0.942302	0.850027	0.833749	0.312771	0.675879	0.995306	16.3742	17.5996	16.3257	16.9092	16.6457	16.7397	16.4309	15.9799	14.3195	13.9309	14.5423	13.7125	Carbon_metabolism	Arabinose_degradation	Intracellular	Streptomyces lividans TK24
SCO4367	Q9F2Y0	SCO4367 Putative oxidoreductase	XIC	0.00185611	0.782778	0.000337706	0.973195	0.164514	0.892056	0.47889	0.882189	16.9168	18.0517	17.8738	18.1153	17.5117	18.5979	17.2849	18.1276	18.229	19.368	18.0491	18.7939	Carbon_metabolism	Arabinose_degradation	Intracellular	Streptomyces coelicolor (strain ATCC BAA-471 / A3(2) / M145)
SCO5857	O50531	SCO5857 FAD-dependent oxidoreductase	XIC_SC	1.01e-10	0.00172409	0.0105336	0.824167	2.18e-05	0.0201295	0.130772	0.399234	19.3795	18.7413	19.7405	19.9823	19.0726	19.5003	19.5349	20.0911	20.4329	20.8465	19.9346	20.5653	Carbon_metabolism	Arabinose_degradation	Intracellular	Streptomyces coelicolor (strain ATCC BAA-471 / A3(2) / M145)
SCO6147	Q9ZBU1	SCO6147 Probable xylitol oxidase (EC 1.1.3.41) (Alditol oxidase)	XIC	0.00839501	0.865776	0.4296	0.850438	0.635791	0.470931	0.956968	0.902636	13.9064	14.6734	13.571	14.3355	14.2607	14.4392	13.9674	14.431	14.9392	14.9306	15.4946	14.9845	Carbon_metabolism	Arabinose_degradation	Intracellular	Streptomyces coelicolor (strain ATCC BAA-471 / A3(2) / M145)
SCO1972	Q93JI9|D6EKE7	SCO1972 Putative sugar kinase	XIC	2.84e-05	0.0196424	0.0237073	0.990746	3.54e-05	0.294957	0.122156	0.340154	15.7764	17.6287	14.7325	14.4135	14.6359	14.7914	14.8168	14.593	13.4851	14.6167	14.1961	14.9685	Carbon_metabolism	Carbohydrate_kinase	Intracellular	Streptomyces coelicolor (strain ATCC BAA-471 / A3(2) / M145)
SCO2540	Q9RDF1|A0A076MAF7	SCO2540 Putative carbohydrate kinase	XIC	0.000108136	0.000296651	0.618966	0.959906	0.209642	0.363988	0.342917	0.629718	15.4981	16.3195	15.0439	14.9125	14.7868	15.4215	14.2357	14.9468	17.0447	17.3699	16.1294	14.8728	Carbon_metabolism	Carbohydrate_kinase	Intracellular	Streptomyces coelicolor (strain ATCC BAA-471 / A3(2) / M145)
SCO3474	Q9RKG3	SCO3474 Putative sugar kinase	XIC	0.00300497	0.370141	0.709091	0.916969	0.00024215	0.958014	0.783963	0.332879	13.9329	14.1616	14.8339	14.9252	14.2424	14.0499	14.2266	14.9859	16.124	17.0626	14.8658	13.9684	Carbon_metabolism	Carbohydrate_kinase	Intracellular	Streptomyces coelicolor (strain ATCC BAA-471 / A3(2) / M145)
SCO4283	Q9KXV8	SCO4283 Putative sugar kinase	XIC	5.96e-06	0.00193818	0.799096	0.998904	0.0204385	0.255365	0.768076	0.492305	17.3743	17.986	17.8481	18.0801	16.6623	16.2679	17.7533	17.9094	18.3613	18.2783	18.9476	18.0185	Carbon_metabolism	Carbohydrate_kinase	Intracellular	Streptomyces coelicolor (strain ATCC BAA-471 / A3(2) / M145)
SCO4988	Q93JK6|D6EXP6	SCO4988 Putative carbohydrate kinase	XIC	0.0580321	0.0595426	0.1177	0.875773	0.0169573	0.329549	0.814861	0.930709	15.488	17.0466	15.4615	16.1238	14.1106	15.6148	14.7309	15.8989	15.0939	14.7603	17.4099	17.1249	Carbon_metabolism	Carbohydrate_kinase	Intracellular	Streptomyces coelicolor (strain ATCC BAA-471 / A3(2) / M145)
SCO6978	Q9KZH4|D6EDU1	SCO6978 Putative carbohydrate kinase	XIC_SC	0.00262285	2.78e-17	0.922295	0.84741	0.00418359	0.690239	0.0802643	0.268567	19.3583	19.7755	17.7011	17.4113	19.333	19.6431	18.0602	17.4739	18.758	18.8276	17.5591	17.7304	Carbon_metabolism	Carbohydrate_kinase	Intracellular	Streptomyces coelicolor (strain ATCC BAA-471 / A3(2) / M145)
SCO7004	Q9KZE9|D6EDR4	SCO7004 Probable carbohydrate kinase	XIC	0.0030459	0.0865098	3.51e-05	0.947979	1.92e-05	0.408458	0.851819	0.651267	18.3652	19.1637	18.0726	18.6061	18.6319	19.0766	17.7699	18.4988	18.5348	18.6792	18.9996	19.3863	Carbon_metabolism	Carbohydrate_kinase	Intracellular	Streptomyces coelicolor (strain ATCC BAA-471 / A3(2) / M145)
SCO2127	P40182|D6EIX6	SCO2127 Protein related to carbon catabolite repression	XIC_SC	2.14e-09	4.04e-05	0.492386	0.925604	0.000141359	0.827978	0.998258	0.52763	16.1666	16.0729	17.8843	18.4316	16.0814	16.3346	17.3294	17.8566	18.9349	19.3621	18.9579	18.4845	Carbon_metabolism	Carbon_regulation	Intracellular	Streptomyces coelicolor (strain ATCC BAA-471 / A3(2) / M145)
SCO6008	O50502|D6ELV0	SCO6008 Glucokinase Rok7B7	XIC_SC	1.3e-09	8.27e-05	0.825465	0.788681	2.82e-05	0.581832	0.287278	0.618926	19.9599	19.729	17.9424	18.5226	20.0971	19.8584	18.3386	19.1113	20.6177	20.3734	21.1959	20.901	Carbon_metabolism	Carbon_regulation	Intracellular	Streptomyces coelicolor (strain ATCC BAA-471 / A3(2) / M145)
SCO0509	Q9RJM2	SCO0509 Glycerol kinase 1	XIC	5.93e-11	1.41e-06	2.55e-11	0.98193	0.435648	0.281393	0.000379262	0.742747	17.6686	19.6177	18.6511	19.4373	17.2754	18.8039	18.3284	19.1285	16.5032	17.9633	17.8332	18.0745	Carbon_metabolism	Glycerol_metabolism	Intracellular	Streptomyces coelicolor (strain ATCC BAA-471 / A3(2) / M145)
SCO1659	P19255|D6ENJ8	SCO1659 Probable glycerol uptake facilitator protein	XIC	5.08e-10	7.77e-11	0.00419427	0.878414	7.44e-05	0.0040098	0.088825	0.735348	19.6714	18.172	17.2751	16.6379	19.3834	18.8189	18.1949	17.8773	19.5645	19.478	18.7775	19.42	Carbon_metabolism	Glycerol_metabolism	Multi-transmembrane	Streptomyces coelicolor (strain ATCC BAA-471 / A3(2) / M145)
SCO1660	D6ENJ7	SCO1660 Glycerol kinase 2	SC	0.00234068	0.000519636	0.359881	0.730879	0.142907	0.591022	0.932017	0.618512	38.25	28.25	23.5	23.75	41.5	38.25	33.5	30.5	30.5	33.75	31.25	30.5	Carbon_metabolism	Glycerol_metabolism	Intracellular	Streptomyces lividans TK24
SCO1661	Q9ADA6|D6ENJ6	SCO1661 Glycerol-3-phosphate dehydrogenase	XIC_SC	4.25e-07	1.99e-14	4.66e-06	0.575928	0.591011	0.202713	2.88e-08	0.942184	20.1701	18.6164	20.7411	21.1788	20.3851	18.3321	20.5777	20.6804	19.2814	17.9569	19.7527	20.3336	Carbon_metabolism	Glycerol_metabolism	Intracellular	Streptomyces coelicolor (strain ATCC BAA-471 / A3(2) / M145)
SCO4774	Q9L0I3|D6EDY7	SCO4774 Putative glycerol 3-phosphate dehydrogenase (FAD-dependent)	XIC_SC	1.63e-13	1.04e-10	1.59e-10	0.951434	1.58e-09	0.938111	0.161038	0.271384	21.0105	21.3215	19.7526	20.4644	19.7538	20.103	19.6434	20.3105	20.4962	21.005	20.1896	20.6046	Carbon_metabolism	Glycerol_metabolism	Intracellular	Streptomyces coelicolor (strain ATCC BAA-471 / A3(2) / M145)
SCO5559	Q9ZBS0	SCO5559 Glycerol-3-phosphate dehydrogenase (NAD(P)H-dependent)	XIC	0.000226948	8.43e-09	0.846832	0.922401	0.114324	0.57374	0.982008	0.346504	20.5874	21.0628	21.4527	21.3452	20.0716	20.0373	21.2188	21.1549	20.0994	19.5186	20.9936	21.0741	Carbon_metabolism	Glycerol_metabolism	N-terminally anchored (No CS)	Streptomyces coelicolor (strain ATCC BAA-471 / A3(2) / M145)
SCO6754	D6EF58|Q9X7U9	SCO6754 Putative glycerol 1-phosphate dehydrogenase (NAD(P)H-dependent)	XIC_SC	7.88e-08	1.42e-16	0.178498	0.913303	2.71e-09	0.0400332	0.897959	0.245834	17.479	17.9481	20.5095	20.4752	19.2115	19.0443	20.5049	20.4188	20.0852	19.1885	20.3644	20.0828	Carbon_metabolism	Glycerol_metabolism	Intracellular	Streptomyces lividans TK24
SCO7072	Q9FC12	SCO7072 Dihydroxyacetone kinase	XIC	0.000604766	0.00285403	0.000137054	0.692387	3.34e-08	0.342636	0.239272	0.419973	20.6184	21.1263	20.4981	20.3813	20.0189	20.7038	20.2783	20.6872	19.5896	19.8844	20.6247	20.9668	Carbon_metabolism	Glycerol_metabolism	Intracellular	Streptomyces coelicolor (strain ATCC BAA-471 / A3(2) / M145)
SCO7073	A0A076LUQ2|Q9FC11	SCO7073 Dihydroxyacetone kinase	SC	0.0135949	0.00125609	0.147265	0.949589	0.0590449	0.900656	1	0.530821	41.25	42.25	27	31.25	31.25	34	28	35.75	28	34.25	28	25.75	Carbon_metabolism	Glycerol_metabolism	Intracellular	Streptomyces lividans TK24
SCO1090	D6ETW6|Q9K3Q8	SCO1090 Putative phosphodiesterase	XIC	5.57e-10	0.00400341	0.188799	0.861251	1.08e-05	0.00651306	0.227192	0.0154618	19.4091	20.8065	19.6606	19.5657	18.3015	18.7242	19.423	19.5938	18.8296	18.1298	19.0555	18.8934	Carbon_metabolism	Glycerophospholipid_metabolism	Intracellular	Streptomyces lividans TK24
SCO1419	Q9RKX8|D6EQ07	SCO1419 Putative phosphodiesterase	XIC	7.82e-07	0.000315461	0.599468	0.937269	8.17e-06	0.402726	0.0539362	0.635591	18.4615	16.6709	13.8754	14.3351	14.7317	14.0347	14.4164	14.2649	13.8413	13.3903	13.0589	14.4538	Carbon_metabolism	Glycerophospholipid_metabolism	Intracellular	Streptomyces coelicolor (strain ATCC BAA-471 / A3(2) / M145)
SCO1566	Q9L1B5|A0A076MDC2	SCO1566 Putative acyltransferase	XIC	8.77e-08	0.183741	0.476003	0.806108	0.000854985	0.939802	0.112687	0.870161	20.637	20.0437	19.4359	19.9092	19.308	18.8288	19.8776	19.8662	19.2691	18.5627	17.8443	18.119	Carbon_metabolism	Glycerophospholipid_metabolism	Intracellular	Streptomyces coelicolor (strain ATCC BAA-471 / A3(2) / M145)
SCO2598	D6ED02	SCO2598 Putative dehydrogenase	XIC	1.1e-07	0.977355	0.0123589	0.85188	0.308642	0.874562	0.353758	0.415996	16.8274	17.8751	16.7731	17.604	14.3899	15.9397	15.9268	15.4842	15.2937	15.9639	14.9136	15.5302	Carbon_metabolism	Glycerophospholipid_metabolism	Intracellular	Streptomyces lividans TK24
SCO3976	Q93J31|D6EM32	SCO3976 Putative phosphodiesterase	XIC	0.504943	0.173679	0.148707	0.85979	0.000622491	0.780252	0.554961	0.989945	16.2923	16.7455	17.0211	17.244	16.3712	16.6059	17.003	16.9113	17.0031	17.332	16.5712	16.6712	Carbon_metabolism	Glycerophospholipid_metabolism	Intracellular	Streptomyces coelicolor (strain ATCC BAA-471 / A3(2) / M145)
SCO5511	A0A076M668|Q9Z568	SCO5511 Putative membrane associated phophodiesterase	XIC	0.00392262	2.89e-05	0.00226288	0.90993	0.412037	0.690239	0.938123	0.142865	17.7218	16.3468	15.9101	15.797	16.4424	15.5962	15.9886	14.9552	16.1101	16.3597	15.6796	14.6195	Carbon_metabolism	Glycerophospholipid_metabolism	Multi-transmembrane	Streptomyces lividans TK24
SCO5661	D6EQD2	SCO5661 Uncharacterized protein	SC	0.00040032	0.0239315	0.191243	0.649375	0.0771486	0.570271	0.408029	0.992775	19.5	19.75	19.75	19	15.75	23.75	16.25	18	14.5	19.5	11	10	Carbon_metabolism	Glycerophospholipid_metabolism	Intracellular	Streptomyces lividans TK24
SCO7005	D6EDR3|Q9KZE8	SCO7005 Putative oxidoreductase	XIC	0.154523	0.0642566	0.159921	0.887616	0.006985	0.0399938	0.853342	0.826783	16.2784	17.4659	15.2378	16.5327	15.921	16.8957	15.2064	15.4089	15.9177	15.27	16.5639	15.9691	Carbon_metabolism	Glycerophospholipid_metabolism	Intracellular	Streptomyces lividans TK24
SCO7550	D6EUA1|Q9F3C5	SCO7550 Putative secreted hydrolase	XIC	1.5e-07	1.06e-11	0.160448	0.849747	2.17e-06	0.884834	0.470564	0.0340202	18.9225	18.0868	13.3913	15.4848	16.8202	17.801	14.4044	14.1763	14.506	14.6811	14.0822	14.412	Carbon_metabolism	Glycerophospholipid_metabolism	Secretory(released) (with CS)	Streptomyces lividans TK24
SCO0961	P72394|A0A076M929	SCO0961 Glucose-1-phosphate adenylyltransferase (EC 2.7.7.27) (ADP-glucose pyrophosphorylase) (ADPGlc PPase) (ADP-glucose synthase)	XIC	0.195438	0.851087	0.15244	0.937269	0.0429837	0.976347	0.69415	0.989056	16.1769	17.0904	17.1094	17.6192	15.5628	16.2812	16.5425	16.7765	17.0209	17.9793	16.1771	16.3997	Carbon_metabolism	Glycogen_biosynthesis	Intracellular	Streptomyces coelicolor (strain ATCC BAA-471 / A3(2) / M145)
SCO0962	D6EVH0|Q7AKR1	SCO0962 Putative glycosyl transferase	XIC	0.000474025	0.0799932	0.000440716	0.878834	0.0219773	0.0288207	0.0832398	0.929844	17.5574	19.7677	16.7182	17.8225	15.6322	17.9458	16.7793	17.5298	16.8215	17.1434	16.9612	16.2986	Carbon_metabolism	Glycogen_biosynthesis	Intracellular	Streptomyces lividans TK24
SCO3182	Q9RKA6|A0A076M8I9	SCO3182 Glucose-1-phosphate uridylyltransferase	XIC_SC	3.73e-10	1.05e-15	0.017132	0.869839	0.000547347	0.000151267	0.00623798	5.78e-06	20.9556	22.6425	22.8632	22.6243	21.2899	21.3395	22.6405	22.5968	22.6272	22.1785	22.9569	23.0425	Carbon_metabolism	Glycogen_biosynthesis	Intracellular	Streptomyces coelicolor (strain ATCC BAA-471 / A3(2) / M145)
SCO5440	D6ET31|Q59833	SCO5440 1,4-alpha-glucan branching enzyme GlgB 1 (EC 2.4.1.18) (1,4-alpha-D-glucan:1,4-alpha-D-glucan 6-glucosyl-transferase 1) (Alpha-(1->4)-glucan branching enzyme 1) (Glycogen branching enzyme 1) (BE 1)	XIC_SC	7.16e-08	0.0007215	0.00270695	0.913303	0.0316672	0.0169081	0.536307	0.103499	20.2471	21.2178	20.5183	20.8775	18.9182	20.6456	20.2944	20.793	19.257	18.6265	19.7767	19.9638	Carbon_metabolism	Glycogen_biosynthesis	Intracellular	Streptomyces lividans TK24
SCO7443	D6EVQ3	SCO7443 Phosphoglucomutase	SC	2.06e-05	1.58e-06	0.732697	0.737731	0.00253795	0.674098	0.471584	0.256225	87	83.75	60	64.5	65.25	76	70	71.5	63.5	70.75	59.25	47.25	Carbon_metabolism	Glycogen_biosynthesis	Intracellular	Streptomyces lividans TK24
SCO2649	Q9L1Y6	SCO2649 4-alpha-glucanotransferase (EC 2.4.1.25) (Amylomaltase) (Disproportionating enzyme)	XIC	3.8e-09	0.00056535	6.87e-06	0.897613	0.000595565	0.329548	0.196783	0.356938	16.3295	18.4508	15.5384	16.0326	14.6083	15.981	15.1141	16.0244	17.2628	17.786	16.5911	17.1123	Carbon_metabolism	Glycogen_degradation	Intracellular	Streptomyces coelicolor (strain ATCC BAA-471 / A3(2) / M145)
SCO5443	Q9L1K2|Q9KY04	SCO5443 Alpha-1,4-glucan:maltose-1-phosphate maltosyltransferase 1 (GMPMT 1) (EC 2.4.99.16) ((1->4)-alpha-D-glucan:maltose-1-phosphate alpha-D-maltosyltransferase 1)	XIC	5.81e-14	0.000286071	3.53e-09	0.907534	0.452754	0.0095441	0.122906	0.371737	19.2327	20.3522	19.7342	20.3399	18.366	20.0053	19.3166	20.1477	18.1413	18.4354	18.4559	18.7998	Carbon_metabolism	Glycogen_degradation	Intracellular	Streptomyces coelicolor (strain ATCC BAA-471 / A3(2) / M145)
SCO5444	Q8CJR4	SCO5444 Glycogen phosphorylase	XIC	3.8e-22	0.224655	0.918283	0.981112	0.492759	0.125544	0.996269	0.860761	14.7782	14.7306	14.3765	13.9591	14.7118	14.268	14.7448	14.3131	19.7959	20.3766	19.3409	20.3	Carbon_metabolism	Glycogen_degradation	Intracellular	Streptomyces coelicolor (strain ATCC BAA-471 / A3(2) / M145)
SCO6078	D6EKX8	SCO6078 Malto-oligosyltrehalose trehalohydrolase (MTHase) (EC 3.2.1.141) (4-alpha-D-((1->4)-alpha-D-glucano)trehalose trehalohydrolase) (Maltooligosyl trehalose trehalohydrolase)	SC	2.7e-19	8.44e-13	0.00835476	0.899835	0.871268	0.785951	0.764574	1	16.25	17.5	8.5	9.75	13	17.75	8.25	9.25	25	36.25	17	20.5	Carbon_metabolism	Glycogen_degradation	Intracellular	Streptomyces lividans TK24
SCO6081	Q9ADI2|D6EKX5	SCO6081 Putative alpha amylase	XIC	0.594005	0.00429324	0.256174	0.824167	0.36165	0.349016	0.0405234	0.0244511	15.8775	17.2068	16.2057	15.0902	16.762	16.0945	15.3788	15.7018	15.7795	16.069	16.7189	14.7309	Carbon_metabolism	Glycogen_degradation	Intracellular	Streptomyces coelicolor (strain ATCC BAA-471 / A3(2) / M145)
SCO6082	Q9ADI1|A0A076LUR1	SCO6082 Glycogen operon protein GlgX homolog (EC 3.2.1.-)	XIC	0.646786	0.0145669	0.00029451	0.876731	0.62262	0.34493	0.707745	0.97753	18.0006	18.3676	17.9396	18.1121	17.7505	18.8062	17.4656	18.2107	17.8596	18.5187	17.4423	17.9799	Carbon_metabolism	Glycogen_degradation	Intracellular	Streptomyces coelicolor (strain ATCC BAA-471 / A3(2) / M145)
SCO6670	O88026|A0A076M2V4	SCO6670 Putative glucosidase	XIC	0.00705693	0.0271442	0.0017309	0.824192	0.0010458	0.0364125	0.101769	0.796453	19.1922	20.1181	19.3206	19.7865	19.029	19.5128	19.3217	19.5808	19.4746	19.7423	19.059	18.6846	Carbon_metabolism	Glycogen_degradation	Intracellular	Streptomyces coelicolor (strain ATCC BAA-471 / A3(2) / M145)
SCO2925	D6EWE2|Q9S2F6	SCO2925 Lactate dehydrogenase	XIC	1.09e-06	9.29e-08	0.0305247	0.990746	9.52e-09	0.54796	0.177274	0.478453	18.4308	19.2851	17.2464	17.3651	17.7951	18.4184	16.8458	16.7606	17.9578	18.0205	18.5166	18.6426	Carbon_metabolism	Glycolisis_gluconeogenesis	Intracellular	Streptomyces lividans TK24
SCO1214	Q9FC99|D6ESE2	SCO1214 6-phosphofructokinase 3 (glycolysis step 3)	XIC_SC	7.54e-23	3.38e-16	1.28e-11	0.85979	5.09e-11	0.000347493	0.0276017	0.202181	21.0178	19.9637	21.32	20.7537	21.2729	20.9784	21.4072	21.1021	19.4083	18.9299	20.5015	20.3407	Carbon_metabolism	Glycolisis_gluconeogenesis	Intracellular	Streptomyces coelicolor (strain ATCC BAA-471 / A3(2) / M145)
SCO1942	Q9Z523	SCO1942 Glucose-6-phosphate isomerase 2 (glycolysis step 2)	XIC	8.77e-07	0.72229	0.87939	0.876731	0.133695	0.540257	0.977803	0.379455	14.2098	14.2592	15.928	13.8692	14.2362	14.3881	14.315	14.8324	18.5473	17.9388	16.062	17.3901	Carbon_metabolism	Glycolisis_gluconeogenesis	Intracellular	Streptomyces coelicolor (strain ATCC BAA-471 / A3(2) / M145)
SCO1945	D6EKH3	SCO1945 Triosephosphate isomerase (glycolysis step 5)	SC	4.76e-13	0.647751	0.953025	0.949589	0.350911	1	0.0536118	0.80195	97.75	100.75	92.75	88.5	91.75	102.75	103.75	92.5	67	79	79.75	71.25	Carbon_metabolism	Glycolisis_gluconeogenesis	Intracellular	Streptomyces lividans TK24
SCO1946	D6EKH2	SCO1946 Phosphoglycerate kinase (glycolysis step 7)	XIC_SC	5.32e-24	8.2e-15	0.952095	0.907534	0.0879703	0.933116	0.287001	0.383996	24.76	24.9632	25.7416	25.5341	25.2037	25.2204	25.7417	25.6865	23.5064	23.5436	24.1343	24.168	Carbon_metabolism	Glycolisis_gluconeogenesis	Intracellular	Streptomyces lividans TK24
SCO1947	Q9Z518|D6EKH1	SCO1947 Glyceraldehyde-3-phosphate dehydrogenase (glycolysis step 6)	XIC_SC	4.56e-18	1.16e-13	0.134695	0.955502	0.00815621	0.157875	0.908524	0.560585	26.6324	26.3324	27.6347	27.4207	26.7648	26.7123	27.4246	27.0632	25.2883	25.3424	26.0512	26.2155	Carbon_metabolism	Glycolisis_gluconeogenesis	Intracellular	Streptomyces coelicolor (strain ATCC BAA-471 / A3(2) / M145)
SCO1957	D6EKG2	SCO1957 Fructokinase (glycolysis step 3)	XIC	9.72e-09	0.0210861	0.925483	0.85979	0.286183	0.680947	0.366812	0.169753	20.5635	20.2502	20.0546	20.0007	20.5648	20.7199	20.2767	20.2477	19.2029	19.7833	19.6999	19.2682	Carbon_metabolism	Glycolisis_gluconeogenesis	Intracellular	Streptomyces lividans TK24
SCO2014	D6EKA2	SCO2014 Pyruvate kinase (glycolysis step 10)	XIC_SC	1.06e-21	0.430307	1.6e-11	0.765354	4.5e-13	0.755367	0.000256569	0.750028	23.62	22.6621	22.4322	22.0484	22.736	21.7564	22.3242	21.9242	20.7952	19.5467	21.5665	21.1832	Carbon_metabolism	Glycolisis_gluconeogenesis	Intracellular	Streptomyces lividans TK24
SCO2119	O08333|D6EIY4	SCO2119 PfkA, 6-phosphofructokinase (glycolysis step 3)	XIC_SC	2.4e-05	2.63e-12	2.43e-08	0.857868	0.0261766	0.0634745	0.628094	0.98749	18.2326	19.4282	16.499	17.3925	16.5763	18.3502	15.7995	17.2647	17.9785	18.6574	16.4234	16.9273	Carbon_metabolism	Glycolisis_gluconeogenesis	Intracellular	Streptomyces coelicolor (strain ATCC BAA-471 / A3(2) / M145)
SCO2126	D6EIX7|P0A4E1	SCO2126 Glucokinase (glycolysis step 1)	SC	0.00131478	0.80749	0.828691	0.506964	0.0120319	0.907578	1	0.464263	39.25	32.5	33.25	35.75	26.75	28.5	37.5	33.75	28	31.75	25.75	24.25	Carbon_metabolism	Glycolisis_gluconeogenesis	Intracellular	Streptomyces lividans TK24
SCO2393	D6EFV2	SCO2393 Fructose 1,6 bisphosphate aldolase (glycolysis step 4)	XIC	2.7e-06	0.471852	0.000394891	0.89997	0.586828	0.143562	0.350484	0.736364	20.0076	18.9862	19.7393	19.2402	19.8524	19.7338	19.8671	19.7615	19.2494	18.5985	19.2847	19.0624	Carbon_metabolism	Glycolisis_gluconeogenesis	Intracellular	Streptomyces lividans TK24
SCO2494	Q9L2C5|D6EEF2	SCO2494 Pyruvate phosphate dikinase	XIC_SC	0.000381349	1.81e-15	0.00133624	0.990746	4.34e-08	0.689572	0.693636	0.379188	20.1658	20.3343	18.5508	19.3786	19.3314	19.5925	18.8903	19.0979	20.6521	21.072	18.4161	18.6878	Carbon_metabolism	Glycolisis_gluconeogenesis	Intracellular	Streptomyces coelicolor (strain ATCC BAA-471 / A3(2) / M145)
SCO3096	Q9F2Q3|D6ETM3	SCO3096 Enolase 1 (glycolysis step 9)	XIC_SC	1.91e-13	0.458015	1.89e-07	0.980965	0.14009	0.945403	7.22e-05	0.151732	26.4734	25.6556	25.982	26.0159	26.4218	25.5723	26.1015	26.1019	25.6284	25.1543	25.333	25.0768	Carbon_metabolism	Glycolisis_gluconeogenesis	Intracellular	Streptomyces coelicolor (strain ATCC BAA-471 / A3(2) / M145)
SCO3649	Q9X8R6	SCO3649 Fructose 1,6 bisphosphate aldolase (glycolysis step 4)	XIC	8.66e-24	0.428048	0.00100937	0.89997	0.878155	0.168443	0.161896	0.0319101	14.481	14.3747	14.2895	14.98	13.7743	14.6043	14.4035	14.4426	18.5672	20.8585	19.6611	19.8181	Carbon_metabolism	Glycolisis_gluconeogenesis	Intracellular	Streptomyces coelicolor (strain ATCC BAA-471 / A3(2) / M145)
SCO4209	P33158|D6EK02	SCO4209 Phosphoglycerate mutase (glycolysis step 8)	XIC_SC	5.52e-17	0.0021407	0.0582608	0.981112	0.819475	0.414457	0.423761	0.136253	21.7702	22.2911	21.8665	21.7349	22.0026	22.272	21.7705	21.9901	23.2286	23.1313	22.9869	23.0631	Carbon_metabolism	Glycolisis_gluconeogenesis	Intracellular	Streptomyces coelicolor (strain ATCC BAA-471 / A3(2) / M145)
SCO4470	Q9F2R9|D6EH10	SCO4470 Phosphoglycerate mutase (glycolysis step 8)	XIC_SC	5.98e-09	6.42e-10	4.08e-05	0.814738	7.22e-07	0.0886571	0.00274351	0.0327174	21.3248	21.0684	21.7028	21.6106	21.1164	20.1638	21.5143	21.5202	21.0291	20.7983	20.9426	20.8902	Carbon_metabolism	Glycolisis_gluconeogenesis	Intracellular	Streptomyces coelicolor (strain ATCC BAA-471 / A3(2) / M145)
SCO5047	Q9FBN2|D6EXI7	SCO5047 Fructose-1,6-bisphosphatase	XIC_SC	1.45e-21	5.58e-06	0.980101	0.94142	3.28e-11	0.0507777	0.220394	0.0133318	20.4672	20.8832	19.8895	20.1262	19.7887	19.0377	19.9492	20.3188	22.5946	22.4956	21.3981	21.2079	Carbon_metabolism	Glycolisis_gluconeogenesis	Intracellular	Streptomyces coelicolor (strain ATCC BAA-471 / A3(2) / M145)
SCO5059	Q9ADE8|D6EXH6	SCO5059 Polyphosphate glucokinase	XIC_SC	0.143624	0.171501	0.068439	0.993149	0.000171087	0.0232858	0.84704	0.160233	21.6446	21.978	21.7392	22.1943	21.8379	21.9597	21.8163	22.2025	22.0295	22.123	21.7315	21.2495	Carbon_metabolism	Glycolisis_gluconeogenesis	Intracellular	Streptomyces coelicolor (strain ATCC BAA-471 / A3(2) / M145)
SCO5423	Q9L299|D6ET48	SCO5423 Pyruvate kinase (glycolysis step 10)	XIC_SC	2.2e-16	1.28e-05	0.000288915	0.963714	0.0572402	0.361175	0.54888	0.132993	23.843	23.8377	24.1053	23.8316	23.8893	23.4104	24.1206	23.7686	22.8124	22.287	23.0485	23.0812	Carbon_metabolism	Glycolisis_gluconeogenesis	Intracellular	Streptomyces coelicolor (strain ATCC BAA-471 / A3(2) / M145)
SCO5426	D6ET45	SCO5426 ATP-dependent 6-phosphofructokinase 2 (glycolysis step 3)	SC	0.0203669	0.763559	0.813308	0.985633	0.207599	0.963437	0.911372	0.731458	39	38	40.25	45	38.25	41.5	45	40.25	36	38.75	33	32.75	Carbon_metabolism	Glycolisis_gluconeogenesis	Intracellular	Streptomyces lividans TK24
SCO6260	Q9RKT2|A0A076M3S2	SCO6260 Putative sugar kinase	XIC	5.2e-06	0.0980716	0.60771	0.999903	3.19e-05	0.0465842	0.84704	0.179996	18.8111	19.7242	18.9083	18.9659	17.9576	17.9781	18.8824	19.0819	19.4914	18.9378	19.2004	19.0326	Carbon_metabolism	Glycolisis_gluconeogenesis	Intracellular	Streptomyces coelicolor (strain ATCC BAA-471 / A3(2) / M145)
SCO6466	Q9ZBK8	SCO6466 Phosphoglycerate kinase (glycolysis step 7)	XIC_SC	1.11e-08	0.979707	0.717579	0.878834	0.27141	0.0280026	0.091706	0.583621	14.2257	14.8873	13.6029	15.2022	14.6371	14.4619	14.031	14.3116	16.9797	15.158	16.5329	16.7152	Carbon_metabolism	Glycolisis_gluconeogenesis	Intracellular	Streptomyces coelicolor (strain ATCC BAA-471 / A3(2) / M145)
SCO6659	D6EKH6	SCO6659 Glucose-6-phosphate isomerase 1 (glycolysis step 2)	XIC	4.94e-19	8.74e-15	0.377621	0.878834	6.61e-13	0.213685	0.883088	0.545737	25.1328	24.9102	23.8194	23.6794	24.3034	24.3964	23.8849	23.7677	23.3147	23.3432	23.387	23.4502	Carbon_metabolism	Glycolisis_gluconeogenesis	Intracellular	Streptomyces lividans TK24
SCO7040	Q9FC43|D6EDM6	SCO7040 Glyceraldehyde-3-phosphate dehydrogenase (glycolysis step 6)	XIC_SC	2.76e-12	0.000389428	0.00345279	0.996525	0.159316	0.823358	0.622692	0.57508	16.898	15.0826	15.5823	14.2713	15.3941	14.5843	14.9516	13.6788	21.2149	19.3292	17.9157	17.964	Carbon_metabolism	Glycolisis_gluconeogenesis	Intracellular	Streptomyces coelicolor (strain ATCC BAA-471 / A3(2) / M145)
SCO7219	Q9K466|D6EC13	SCO7219 Putative phosphoglycerate mutase	XIC	0.147576	9.45e-05	0.890757	0.897973	0.00112535	0.939802	0.67873	0.384544	16.9413	17.4986	15.4496	14.4711	16.7019	16.3557	15.0978	15.484	16.2595	16.5029	16.7029	16.5206	Carbon_metabolism	Glycolisis_gluconeogenesis	Intracellular	Streptomyces coelicolor (strain ATCC BAA-471 / A3(2) / M145)
SCO7511	Q93J08|D6EUE0	SCO7511 Glyceraldehyde-3-phosphate dehydrogenase (glycolysis step 6)	XIC_SC	7.1e-21	6.41e-19	0.599468	0.793455	1.04e-08	0.894172	0.613146	0.664285	22.9026	22.7219	25.2775	25.483	22.7968	22.7591	25.4216	25.2298	21.3508	21.0434	21.8829	21.943	Carbon_metabolism	Glycolisis_gluconeogenesis	Intracellular	Streptomyces coelicolor (strain ATCC BAA-471 / A3(2) / M145)
SCO7638	D6ESW4|Q9F3P9	SCO7638 Enolase 2 (glycolysis step 9)	XIC_SC	5.2e-13	3.82e-14	0.293229	0.981112	0.110799	0.993168	0.433064	0.717312	17.9571	17.8851	21.7052	21.0613	16.6161	16.2476	21.9069	21.3458	13.0211	13.4809	17.8291	16.3764	Carbon_metabolism	Glycolisis_gluconeogenesis	Intracellular	Streptomyces lividans TK24
SCO0208	Q9RI40	SCO0208 Pyruvate phosphate dikinase	XIC	6.7e-21	5.17e-15	3.22e-08	0.486387	0.00195508	0.433688	0.195733	0.0143356	19.3765	20.2537	20.8354	21.451	19.2171	19.8427	20.4472	21.0967	21.9951	21.8365	22.0406	23.0579	Carbon_metabolism	Glycolisis_gluconeogenesis	Intracellular	Streptomyces coelicolor (strain ATCC BAA-471 / A3(2) / M145)
SCO1174	D6ESI2	SCO1174 NAD(P)+ dependent aldehyde dehydrogenase	XIC_SC	0.00452869	0.000188237	0.219099	0.932834	2.8e-05	0.00571647	0.04737	0.218786	23.3415	22.9609	21.5412	21.6722	22.4245	22.0134	20.7602	22.168	22.7502	21.599	23.0901	22.1322	Carbon_metabolism	Glycolisis_gluconeogenesis	Intracellular	Streptomyces lividans TK24
SCO1204	Q9FCA9|D6ESF2	SCO1204 Putative aldehyde dehydrogenase	XIC	9.76e-09	0.504361	0.673189	0.89997	0.153437	0.692693	0.660357	0.651256	14.8111	14.2824	13.8913	14.0401	14.311	14.2718	14.1814	15.3699	16.1801	16.5307	17.1671	17.063	Carbon_metabolism	Glycolisis_gluconeogenesis	Intracellular	Streptomyces coelicolor (strain ATCC BAA-471 / A3(2) / M145)
SCO2407	A0A076M4R0|Q9RDN0	SCO2407 Aldose 1-epimerase (EC 5.1.3.3) (Galactose mutarotase)	XIC	3.14e-16	6e-07	0.018012	0.814738	3.23e-05	0.96713	0.883239	0.53689	15.9032	16.4909	14.9683	15.645	17.4498	18.5994	15.1201	15.2339	19.5891	19.8272	19.2199	19.945	Carbon_metabolism	Glycolisis_gluconeogenesis	Intracellular	Streptomyces lividans TK24
SCO3486	Q9RKF1	SCO3486 Putative glycolaldehyde dehydrogenase	XIC_SC	1.56e-19	0.00307713	0.860927	0.990746	5.36e-07	0.29931	0.589944	0.934795	13.6389	13.7652	14.4925	13.7489	13.7475	13.5282	14.3615	13.9377	21.1973	22.3656	17.9215	18.4606	Carbon_metabolism	Glycolisis_gluconeogenesis	Intracellular	Streptomyces coelicolor (strain ATCC BAA-471 / A3(2) / M145)
SCO4780	Q9L0H7|A0A076M0P2	SCO4780 Putative aldehyde dehydrogenase	XIC_SC	6.62e-12	0.0338174	0.00268804	0.965161	0.0155614	0.997494	0.632242	0.823092	15.9069	16.7537	14.2935	15.2471	14.9018	15.2307	14.777	16.2265	18.3212	19.1528	17.5439	18.6031	Carbon_metabolism	Glycolisis_gluconeogenesis	Intracellular	Streptomyces coelicolor (strain ATCC BAA-471 / A3(2) / M145)
SCO4912	D6ECG2	SCO4912 NAD-dependent aldehyde dehydrogenase	XIC	2.23e-09	0.842705	0.325973	0.913303	0.938538	0.720169	0.452787	0.85589	17.0307	17.0185	17.0346	16.5843	16.2071	16.8085	16.8968	16.1803	14.5704	14.0266	14.736	13.7995	Carbon_metabolism	Glycolisis_gluconeogenesis	Intracellular	Streptomyces lividans TK24
SCO5679	Q9KYT6	SCO5679 NAD-dependent aldehyde dehydrogenase	XIC	8.73e-16	0.593642	0.928976	0.85188	0.000224541	0.589516	0.832098	0.233901	14.7581	13.7165	14.9432	15.2835	13.6254	14.3776	14.4554	14.6137	19.3929	19.9532	18.2497	17.253	Carbon_metabolism	Glycolisis_gluconeogenesis	Intracellular	Streptomyces coelicolor (strain ATCC BAA-471 / A3(2) / M145)
SCO2430	A0A076MAR6|Q8CJI7	SCO2430 Putative secreted beta-galactosidase	XIC_SC	0.00322836	3.76e-10	0.00297877	0.814738	2.29e-06	0.281393	0.615091	0.984094	18.5617	18.3638	17.499	17.0024	17.8637	17.1962	17.93	16.966	18.4055	18.2987	16.3747	16.1043	Carbon_metabolism	Lactose_galactose_degradation	N-terminally anchored (with CS)	Streptomyces lividans TK24
SCO3479	Q9RKF8	SCO3479 Beta-galactosidase (EC 3.2.1.23) (Lactase)	XIC	1.46e-06	0.171631	0.0354584	0.999903	0.592485	0.48616	0.972786	0.885876	13.9398	14.9483	14.2402	14.4837	15.3034	15.7276	14.1578	14.6106	16.6968	18.253	15.8809	17.951	Carbon_metabolism	Lactose_galactose_degradation	Intracellular	Streptomyces coelicolor (strain ATCC BAA-471 / A3(2) / M145)
SCO5852	O50526|D6EP19	SCO5852 Tagatose-bisphosphate aldolase	XIC	9.96e-07	1.66e-05	0.0147889	0.876731	0.0203503	0.00104722	0.0254344	0.471929	15.2873	16.698	14.0216	15.0566	14.377	16.0037	14.791	15.2591	16.81	16.9602	16.6895	15.0164	Carbon_metabolism	Lactose_galactose_degradation	Intracellular	Streptomyces coelicolor (strain ATCC BAA-471 / A3(2) / M145)
SCO6457	Q9ZBF6|D6EI81	SCO6457 Beta-galactosidase (EC 3.2.1.23) (Lactase)	XIC	8.31e-08	0.35908	0.190407	0.851381	0.728823	0.427701	0.202108	0.736364	13.8391	15.3823	14.1416	14.0193	14.8283	15.518	15.7903	14.6535	16.768	17.984	16.3785	17.2993	Carbon_metabolism	Lactose_galactose_degradation	N-terminally anchored (No CS)	Streptomyces coelicolor (strain ATCC BAA-471 / A3(2) / M145)
SCO6195	Q9Z5A7	SCO6195 Acetyl-coenzyme A synthetase	XIC_SC	2.41e-12	0.000352344	0.0887697	0.942229	0.000862864	0.0065008	0.850522	0.564657	20.173	20.4572	20.2227	20.2759	20.7984	21.206	19.8279	20.5749	21.565	21.2561	21.422	21.2177	Carbon_metabolism	Lipid_Biosynthesis	Intracellular	Streptomyces coelicolor (strain ATCC BAA-471 / A3(2) / M145)
SCO5842	A0A076M564|O50516	SCO5842 SuccinylCoA synthase	XIC_SC	0.00119278	0.566874	0.000612519	0.929524	0.542656	0.382965	0.904211	0.693011	18.9798	19.9467	19.4636	19.8243	18.4132	19.3404	18.6613	19.6807	19.7491	19.9184	19.487	19.8837	Carbon_metabolism	Lipid_Biosynthesis	Intracellular	Streptomyces lividans TK24
SCO0330	D6EGD5|Q9RK49	SCO0330 FabG/3-oxoacyl-acyl-carrier protein reductase	XIC	6.59e-11	1.31e-14	0.66933	0.907534	8.35e-09	0.492852	0.604949	0.263439	15.0405	15.7467	18.4643	18.3721	14.8977	13.9519	18.6202	18.9143	14.9132	14.2104	14.8743	14.8961	Carbon_metabolism	Lipid_Biosynthesis	Intracellular	Streptomyces lividans TK24
SCO0920	A0A076M977|Q9RCZ0	SCO0920 N and O acyltransferase involved in ornithine biosynthesis	XIC	1.76e-10	0.0198138	0.530116	0.890302	4.88e-06	0.611613	0.0752854	0.00712975	18.3387	16.1065	14.316	15.5628	13.3657	13.5386	14.3066	13.7377	14.419	14.3485	14.3498	14.7367	Carbon_metabolism	Lipid_Biosynthesis	N-terminally anchored (No CS)	Streptomyces lividans TK24
SCO0921	Q9RCY9|D6EWQ8	SCO0921 Phospholipase C involved in phosphatidyl inositol degradation	XIC_SC	1.91e-11	2.57e-11	0.000730193	0.570565	7.99e-11	0.00992647	8.47e-05	0.172988	19.1276	17.042	14.4564	14.3762	16.3381	14.1672	14.3017	14.5452	14.4107	14.3446	14.1912	14.7556	Carbon_metabolism	Lipid_Biosynthesis	Intracellular	Streptomyces coelicolor (strain ATCC BAA-471 / A3(2) / M145)
SCO0958	D6EVH4|Q9RIU8	SCO0958 Acyltransferase	XIC_SC	3.63e-13	0.000109808	0.0100273	0.765354	0.974695	0.0744401	0.904287	0.160233	18.5206	17.2074	18.6517	18.9057	17.3865	17.6938	18.4803	18.3515	15.6939	14.7423	16.8776	15.1529	Carbon_metabolism	Lipid_Biosynthesis	Intracellular	Streptomyces lividans TK24
SCO1014	Q9EX26	SCO1014 Acyltransferase	XIC	7.88e-06	0.860868	7.28e-06	0.984552	0.108999	0.940606	0.80483	0.983499	18.4205	17.7495	18.6968	18.208	19.3287	18.6231	19.0057	18.4446	18.488	17.7592	18.4278	17.7481	Carbon_metabolism	Lipid_Biosynthesis	Multi-transmembrane	Streptomyces coelicolor (strain ATCC BAA-471 / A3(2) / M145)
SCO1088	A0A076MET5|Q9K3R0	SCO1088 FabG/3-oxoacyl-acyl-carrier protein reductase	XIC_SC	3.37e-14	0.00187219	5.81e-14	0.908391	9.49e-07	1.87e-06	0.00671933	0.000177283	21.0177	23.3011	22.034	22.7646	21.2447	22.9474	21.509	22.5518	23.6758	23.5996	22.4711	22.9765	Carbon_metabolism	Lipid_Biosynthesis	Intracellular	Streptomyces lividans TK24
SCO1102	Q9K3P6|D6ETV6	SCO1102 Phosphatidic acid phosphatase	XIC	0.382547	0.000309686	0.883396	0.884895	0.0193755	0.2697	0.0123715	0.123173	17.3751	16.5465	16.3079	17.1383	17.1256	17.0128	16.4352	17.2594	17.7001	17.4389	16.6824	16.3997	Carbon_metabolism	Lipid_Biosynthesis	Multi-transmembrane	Streptomyces coelicolor (strain ATCC BAA-471 / A3(2) / M145)
SCO1228	Q9FCD9|D6ESC8	SCO1228 Acyltransferase	XIC	0.0199041	0.0039911	0.0049702	0.981112	0.00186345	0.705408	0.112766	0.268453	18.797	18.4284	18.2178	19.0635	18.4368	18.6296	18.1964	18.6602	19.1149	19.6071	18.0999	18.674	Carbon_metabolism	Lipid_Biosynthesis	Intracellular	Streptomyces coelicolor (strain ATCC BAA-471 / A3(2) / M145)
SCO1280	Q9K3G1|D6ES76	SCO1280 Acyltransferase	XIC	0.000268238	0.000339389	0.9124	0.922401	0.113834	0.448427	0.722609	0.308331	16.978	17.9212	17.7541	17.8877	17.8357	17.2452	18.8045	18.3115	18.6919	17.5967	19.5901	20.4008	Carbon_metabolism	Lipid_Biosynthesis	Intracellular	Streptomyces coelicolor (strain ATCC BAA-471 / A3(2) / M145)
SCO1345	Q9K3Y8|D6ER02	SCO1345 FabG/3-oxoacyl-acyl-carrier protein reductase	XIC	0.000317639	0.000223634	0.642833	0.957642	0.127491	0.0340712	0.64727	0.910781	17.5319	17.9648	18.11	18.6639	17.4244	17.4753	18.0025	18.4992	18.7399	18.1652	18.8226	18.3732	Carbon_metabolism	Lipid_Biosynthesis	Intracellular	Streptomyces coelicolor (strain ATCC BAA-471 / A3(2) / M145)
SCO1346	Q9K3Y7|D6ER01	SCO1346 FabG/3-oxoacyl-acyl-carrier protein reductase	XIC_SC	1.48e-09	2.94e-11	0.542145	0.850438	4.2e-05	0.000296875	0.802242	0.0488071	19.9144	20.6014	20.6245	20.8647	19.6299	19.1585	20.5293	20.7899	20.8682	20.3437	21.2778	20.7156	Carbon_metabolism	Lipid_Biosynthesis	Intracellular	Streptomyces coelicolor (strain ATCC BAA-471 / A3(2) / M145)
SCO1389	A0A076MHH6|Q9KZP3	SCO1389 CDP-diacylglycerol--glycerol-3-phosphate 3-phosphatidyl-transferase	XIC	0.284577	0.0184238	0.646556	0.913303	0.226098	0.481534	0.520603	0.0628449	19.7441	18.9565	17.4691	19.8612	19.373	19.5098	19.4749	19.2259	19.4373	19.6421	18.4756	17.882	Carbon_metabolism	Lipid_Biosynthesis	Multi-transmembrane	Streptomyces lividans TK24
SCO1393	Q9KZN9|D6EQU8	SCO1393 Acetoacetyl-CoA synthetase	XIC	0.000668593	2.94e-08	0.532781	0.942229	3.25e-08	0.256204	0.23237	0.46812	19.5474	20.1732	19.4151	19.41	20.4763	20.6735	19.1751	19.0143	20.0588	19.9187	20.1731	20.0848	Carbon_metabolism	Lipid_Biosynthesis	Intracellular	Streptomyces coelicolor (strain ATCC BAA-471 / A3(2) / M145)
SCO1527	Q9L282|A0A076M765	SCO1527 Phosphatidylglycerol phosphate synthase	XIC	0.00143239	1.12e-05	0.0102525	0.887616	0.446151	0.717311	0.156891	0.959461	19.3525	19.5118	18.5354	19.3412	19.4687	19.7056	18.7266	19.3766	20.2218	20.1422	19.0874	19.5342	Carbon_metabolism	Lipid_Biosynthesis	Multi-transmembrane	Streptomyces coelicolor (strain ATCC BAA-471 / A3(2) / M145)
SCO1759	Q9EWW7|D6EMI2	SCO1759 1-acyl-sn-glycerol-3-phosphate acyltransferase	XIC_SC	9.06e-15	0.887736	0.0102265	0.984086	0.211157	0.924213	0.388074	0.567905	20.7205	20.479	20.4657	20.4055	20.3669	19.9176	20.2643	20.2541	19.4663	19.2661	19.5699	19.3365	Carbon_metabolism	Lipid_Biosynthesis	Intracellular	Streptomyces coelicolor (strain ATCC BAA-471 / A3(2) / M145)
SCO1814	D6ELK9	SCO1814 FabI/Enoyl-acyl-carrier protein reductase	SC	5.18e-06	0.405882	0.697439	0.650919	0.071703	0.328652	0.522673	0.588292	40.75	44	43	50.5	35.25	44	47.5	44.75	37	35.5	35.25	27.5	Carbon_metabolism	Lipid_Biosynthesis	Intracellular	Streptomyces lividans TK24
SCO1815	Q9S274|D6ELK8	SCO1815 FabG/3-oxoacyl-acyl-carrier protein reductase	XIC_SC	3.37e-10	2.11e-07	3.94e-07	0.683817	0.0252724	0.264311	0.857878	0.14997	22.4131	22.4179	23.0421	22.5404	22.514	21.9117	23.113	22.5845	22.1534	21.5771	22.2079	21.9057	Carbon_metabolism	Lipid_Biosynthesis	Intracellular	Streptomyces coelicolor (strain ATCC BAA-471 / A3(2) / M145)
SCO2034	Q9S2U8|D6EK82	SCO2034 Prolipoprotein diacylglyceryl transferase 1	XIC_SC	0.307346	0.144595	0.859109	0.89451	0.000154336	0.957871	0.035952	0.747666	22.0033	21.4021	21.4903	21.9189	21.5041	21.1429	21.5326	21.9486	22.1058	21.8627	20.8895	21.0481	Carbon_metabolism	Lipid_Biosynthesis	Multi-transmembrane	Streptomyces coelicolor (strain ATCC BAA-471 / A3(2) / M145)
SCO2122	Q9S2M2|A0A076M5K5	SCO2122 Acyltransferase	XIC	0.00454981	0.070947	0.000365019	0.91859	5.03e-06	0.506773	0.871198	0.560585	19.6352	19.0246	20.101	19.6921	19.369	18.5164	19.9628	19.5239	19.5449	19.4781	19.0009	18.5805	Carbon_metabolism	Lipid_Biosynthesis	Intracellular	Streptomyces coelicolor (strain ATCC BAA-471 / A3(2) / M145)
SCO2131	A0A076M7C1|Q9X7Z0	SCO2131 Long chain fatty acid CoA ligase	XIC	0.00011756	8.53e-05	0.00790951	0.922401	0.840937	0.374	0.0647792	0.495398	17.9884	16.6199	18.1798	17.9254	17.5426	17.0821	18.0176	17.6686	18.3818	17.6517	18.5117	18.9226	Carbon_metabolism	Lipid_Biosynthesis	Intracellular	Streptomyces lividans TK24
SCO2386	D6EFV9	SCO2386 FasR	SC	0.000138195	0.0227307	0.0318574	0.852496	1.24e-06	0.339438	0.814688	0.388228	22	23.25	23.5	35.75	16.25	19.5	24.75	33	21.5	23	17	13.25	Carbon_metabolism	Lipid_Biosynthesis	Intracellular	Streptomyces lividans TK24
SCO2387	D6EFV8|Q7AKN9	SCO2387 FabD/Malonyl CoA-acyl-carrier protein malonyltransferase	XIC_SC	2.71e-09	0.013489	0.0567133	0.966245	3.17e-05	0.579583	0.11173	0.531124	22.237	22.9675	22.3462	22.1211	21.9248	22.5032	22.2731	22.5156	20.8108	20.9678	21.9532	21.9078	Carbon_metabolism	Lipid_Biosynthesis	Intracellular	Streptomyces lividans TK24
SCO2388	P72392|D6EFV7	SCO2388 FabH/3-oxoacyl-acyl-carrier protein synthase III	XIC_SC	3.61e-14	7.77e-19	4.73e-11	0.930793	0.818711	0.539694	0.0990311	0.327593	22.2744	21.5284	23.1768	22.6564	22.3003	21.8378	23.2577	22.8054	21.6496	20.7735	22.4304	22.0937	Carbon_metabolism	Lipid_Biosynthesis	Intracellular	Streptomyces coelicolor (strain ATCC BAA-471 / A3(2) / M145)
SCO2389	Q7AKN8|D6EFV6	SCO2389 Acyl carrier protein	XIC_SC	0.10318	0.367097	0.196368	0.981112	0.000564342	0.779396	0.919566	0.175429	22.2697	23.019	22.7495	22.4601	22.8816	23.4184	22.4574	22.2773	21.505	21.4165	22.2878	23.6261	Carbon_metabolism	Lipid_Biosynthesis	Intracellular	Streptomyces coelicolor (strain ATCC BAA-471 / A3(2) / M145)
SCO2390	Q9RDP7	SCO2390 FabF/3-ketoacyl-acyl-carrier protein synthase II	XIC	1.13e-17	7.6e-08	0.0302513	0.89997	2.74e-08	7.86e-06	0.042089	0.000655958	14.0268	14.6193	14.1035	14.8939	13.9297	14.5395	14.5648	14.3438	18.2396	14.0744	19.6666	19.2943	Carbon_metabolism	Lipid_Biosynthesis	N-terminally anchored (No CS)	Streptomyces coelicolor (strain ATCC BAA-471 / A3(2) / M145)
SCO2444	D6EEK4	SCO2444 Fatty acid synthase	XIC_SC	1.75e-09	8.63e-12	0.0210234	0.990746	6.61e-07	0.0198454	0.18429	0.0201179	18.7772	19.5068	19.5931	19.2312	18.0926	17.6103	19.4468	19.2083	18.5129	18.1161	19.1015	18.6398	Carbon_metabolism	Lipid_Biosynthesis	Intracellular	Streptomyces lividans TK24
SCO2445	A0A076MAQ5	SCO2445 Acetyl CoA carboxylase (Alpha and beta subunits)	XIC	2.55e-10	0.00056256	0.46727	0.824167	0.0196135	0.0589192	0.633949	0.671963	17.3678	17.8249	17.7648	17.6105	16.9284	17.0191	17.8459	18.0318	16.476	15.9078	16.8841	16.1593	Carbon_metabolism	Lipid_Biosynthesis	Intracellular	Streptomyces lividans TK24
SCO2477	Q9L2E2|D6EEG9	SCO2477 FabG/3-oxoacyl-acyl-carrier protein reductase	XIC	0.00246614	0.322507	0.868482	0.946762	0.380744	0.382965	0.907889	0.97017	15.157	14.7535	15.3162	14.7815	14.7637	15.2563	13.9987	14.5418	15.7881	15.7223	15.8041	15.4086	Carbon_metabolism	Lipid_Biosynthesis	Intracellular	Streptomyces coelicolor (strain ATCC BAA-471 / A3(2) / M145)
SCO2561	A0A076M689|A0A4R8NC91	SCO2561 Long-chain fatty-acid CoA ligase	SC	6.28e-05	0.00288799	0.278201	0.861094	0.00772608	0.714455	0.778448	0.232777	24	18	14.5	19.75	12.25	15	14.5	16.25	23	30	15.75	16.75	Carbon_metabolism	Lipid_Biosynthesis	Intracellular	Streptomyces lividans TK24
SCO2776	D6EXX7	SCO2776 Acetyl/propionyl CoA carboxylase	XIC_SC	1.6e-09	0.00899463	5.56e-08	0.824167	0.0938937	0.135465	0.412335	0.327593	19.9422	18.9931	19.995	19.6343	20.2202	19.5998	20.2447	19.5116	20.41	20.0723	20.6343	20.4268	Carbon_metabolism	Lipid_Biosynthesis	Intracellular	Streptomyces lividans TK24
SCO2777	Q9L076	SCO2777 Acetyl/propionyl CoA carboxylase alpha subunit	XIC_SC	3.95e-08	0.619031	7.83e-07	0.89804	0.930416	0.284472	0.42134	0.210172	20.5525	19.4242	20.1074	19.8763	20.7888	19.4955	20.6469	19.8341	21.0665	20.7871	21.3855	20.684	Carbon_metabolism	Lipid_Biosynthesis	Intracellular	Streptomyces coelicolor (strain ATCC BAA-471 / A3(2) / M145)
SCO3502	Q9X858	SCO3502 FabG/3-oxoacyl-acyl-carrier protein reductase	XIC	0.0263818	0.92031	0.965981	0.790343	0.768791	0.265045	0.618789	0.218786	14.1866	15.1983	14.1734	14.6425	14.4687	13.7578	14.1627	14.4507	14.8264	15.2964	15.7608	14.334	Carbon_metabolism	Lipid_Biosynthesis	Intracellular	Streptomyces coelicolor (strain ATCC BAA-471 / A3(2) / M145)
SCO4006	A0A076M6M9|Q9ADP9	SCO4006 Fatty acid CoA ligase	XIC_SC	1.49e-22	1.02e-05	4.79e-07	0.878414	0.000378626	0.00181658	6.49e-05	0.0463243	17.5002	17.9144	15.3131	17.3509	16.1255	16.2071	14.5991	16.9218	19.9195	19.7509	19.6847	19.8164	Carbon_metabolism	Lipid_Biosynthesis	Intracellular	Streptomyces lividans TK24
SCO4381	D6EJM8	SCO4381 Acetyl/propionyl CoA carboxylases	XIC	0.0112178	0.0448567	0.992393	0.984552	0.0494752	0.0228121	0.0885455	0.910156	14.6731	15.6834	15.4625	14.0294	13.974	16.7974	17.086	17.856	15.9449	14.9996	17.4889	15.2238	Carbon_metabolism	Lipid_Biosynthesis	Intracellular	Streptomyces lividans TK24
SCO4636	D6EFG2	SCO4636 Hydroxyacyl-acyl-carrier protein dehydratase	XIC	0.936504	0.371465	0.402436	0.806108	0.0358571	0.0808942	0.0395401	0.516664	14.1788	13.8642	13.9732	15.53	14.1218	14.2179	14.0156	15.0189	15.0785	14.2818	14.3355	14.0182	Carbon_metabolism	Lipid_Biosynthesis	Intracellular	Streptomyces lividans TK24
SCO4637	Q9L0M3	SCO4637 Acyl dehydratase	XIC	0.0468005	0.834646	0.740794	0.997774	0.962548	0.868224	0.39743	0.425163	14.056	14.8287	14.6514	14.8696	14.7912	14.0104	14.247	14.5936	16.34	15.0393	14.7005	16.7461	Carbon_metabolism	Lipid_Biosynthesis	Intracellular	Streptomyces coelicolor (strain ATCC BAA-471 / A3(2) / M145)
SCO4681	D6EE75|Q9L0G1	SCO4681 FabG/3-oxoacyl-acyl-carrier protein reductase	XIC	6.75e-20	0.116647	3.38e-05	0.667485	0.615363	0.117042	0.828216	0.0408429	15.4698	16.8525	15.6996	15.825	15.7112	16.3068	14.9364	16.5665	18.8896	19.1985	18.9335	19.0607	Carbon_metabolism	Lipid_Biosynthesis	Intracellular	Streptomyces lividans TK24
SCO4800	D6ECS2|Q9KY64	SCO4800 Isobutiryl CoA mutase, small subunit	XIC_SC	2.45e-13	4.09e-06	0.723875	0.714378	0.247424	0.34319	0.223844	0.126665	18.7602	19.0556	18.4839	18.6038	19.5009	19.1787	18.8395	18.6921	20.9146	20.4903	19.456	20.2701	Carbon_metabolism	Lipid_Biosynthesis	Intracellular	Streptomyces lividans TK24
SCO4869	D6ECK4|Q9EWD8	SCO4869 Methylmalonyl CoA mutase	XIC_SC	8.97e-17	6.43e-05	7.2e-05	0.913303	0.00100992	0.67189	0.940856	0.00420628	22.0363	22.4522	22.0971	22.2741	21.8659	21.7349	21.8732	22.3272	22.4653	22.8869	23.064	23.0866	Carbon_metabolism	Lipid_Biosynthesis	Intracellular	Streptomyces lividans TK24
SCO4921	D6ECF3	SCO4921 Acetyl/propionyl CoA carboxylases	XIC	0.00773299	0.0186777	0.186562	0.94142	0.451654	0.51412	0.722239	0.861643	18.749	17.5629	18.1297	14.313	19.999	18.8318	17.2004	14.657	14.9517	15.116	13.9583	14.531	Carbon_metabolism	Lipid_Biosynthesis	Intracellular	Streptomyces lividans TK24
SCO4927	D6ECE7	SCO4927 Biotin (acetyl CoA carboxylase) ligase birA	XIC	2.32e-11	0.703327	0.229691	0.98193	0.151181	0.445062	0.628094	0.975441	16.5807	17.8392	16.3029	16.8763	16.3673	16.8579	16.9483	17.1133	13.7454	13.8533	14.5271	14.2086	Carbon_metabolism	Lipid_Biosynthesis	Intracellular	Streptomyces lividans TK24
SCO5097	D6EW97	SCO5097 Short-chain oxidoreductase	XIC	5.71e-05	1.05e-08	0.097266	0.894462	0.0598471	0.98376	0.0543219	0.778745	18.2413	17.4945	18.5678	18.7978	17.6401	16.7973	18.767	19.0236	18.7657	18.2044	19.4627	19.3271	Carbon_metabolism	Lipid_Biosynthesis	N-terminally anchored (No CS)	Streptomyces lividans TK24
SCO5535	O86517	SCO5535 AccB/methylmalonyl-CoA decarboxylase	XIC_SC	1.65e-06	1.85e-12	0.000388566	0.81647	2.3e-07	0.638612	0.56951	0.062485	22.5327	22.0866	22.6284	22.2617	21.7721	21.7551	22.7185	22.3459	21.4872	20.8355	22.5005	22.5796	Carbon_metabolism	Lipid_Biosynthesis	Intracellular	Streptomyces coelicolor (strain ATCC BAA-471 / A3(2) / M145)
SCO5558	Q9ZBS1|D6ERL3	SCO5558 Acyltransferase	XIC	0.00120924	0.0140979	0.00197994	0.89997	0.00571714	0.239171	0.927207	0.936613	18.9577	18.1206	18.8042	18.0798	18.2457	17.8184	18.4898	17.8777	17.4154	17.3717	18.4391	18.2845	Carbon_metabolism	Lipid_Biosynthesis	Intracellular	Streptomyces coelicolor (strain ATCC BAA-471 / A3(2) / M145)
SCO5753	O86813|D6EQ38	SCO5753 Phosphatidylglycerophosphate synthase	XIC	0.932414	0.0076926	0.915938	0.85979	0.135944	0.561264	0.541698	0.0942584	14.0509	13.6054	14.4828	15.9766	13.9736	14.5946	15.3338	14.4912	15.0376	14.1441	14.5383	14.8629	Carbon_metabolism	Lipid_Biosynthesis	Multi-transmembrane	Streptomyces coelicolor (strain ATCC BAA-471 / A3(2) / M145)
SCO6196	Q9Z5A6|D6EKL5	SCO6196 Long-chain-fatty-acid-CoA ligase	XIC	0.294614	0.00513918	0.00211934	0.964911	4.03e-06	0.00155735	0.20878	0.0858831	18.3457	19.2918	18.8769	19.3534	19.1407	19.4182	18.1405	19.4713	18.9426	18.2517	19.7611	19.7412	Carbon_metabolism	Lipid_Biosynthesis	Intracellular	Streptomyces coelicolor (strain ATCC BAA-471 / A3(2) / M145)
SCO6511	Q9ZC02|D6EI27	SCO6511 Diacylglycerol kinase	XIC_SC	5.33e-24	0.376115	0.747362	0.588582	0.000787515	0.305408	0.879076	0.677271	13.5446	13.0697	13.3965	13.6661	14.4104	14.8589	13.2281	13.5068	19.4796	19.049	20.0516	19.4536	Carbon_metabolism	Lipid_Biosynthesis	Intracellular	Streptomyces coelicolor (strain ATCC BAA-471 / A3(2) / M145)
SCO6564	Q9ZBV4|D6EGS7	SCO6564 FabH2/3-oxoacyl-acyl-carrier protein synthase	XIC	1.84e-05	6.3e-07	0.0022904	0.876731	0.720836	0.0108822	0.891747	0.140978	16.5762	16.9665	18.3769	17.8301	16.3969	16.798	18.8853	17.7991	16.677	13.2513	17.6318	16.0788	Carbon_metabolism	Lipid_Biosynthesis	Intracellular	Streptomyces coelicolor (strain ATCC BAA-471 / A3(2) / M145)
SCO6968	Q9KZC1|D6EDV1	SCO6968 Long-chain-fatty-acid-CoA ligase	XIC	0.67783	0.000249285	0.853357	0.876731	0.00366762	0.0200722	0.0049174	0.575146	14.7905	14.5865	15.3959	17.4296	15.0787	14.2341	15.4487	17.4237	16.3359	14.5622	15.5202	14.7774	Carbon_metabolism	Lipid_Biosynthesis	N-terminally anchored (No CS)	Streptomyces coelicolor (strain ATCC BAA-471 / A3(2) / M145)
SCO7066	Q9FC18|D6EDK0	SCO7066 2,4-dienoyl-CoA reductase (NADPH)	XIC_SC	1.79e-09	0.0239125	0.447071	0.973417	0.239198	0.468053	0.846259	0.772612	15.2157	15.6117	15.9655	15.8192	15.1265	14.9407	16.8657	16.9692	19.9847	18.1108	19.736	19.1426	Carbon_metabolism	Lipid_Biosynthesis	Intracellular	Streptomyces coelicolor (strain ATCC BAA-471 / A3(2) / M145)
SCO7123	A0A076LUL8|Q9FC63	SCO7123 Acyltransferase	SC	0.812821	0.540429	0.108249	0.6867	0.021224	0.735955	0.80376	0.234084	15.75	12	14.5	12.75	12.25	8	13.75	17.25	15.5	14	15.25	9.25	Carbon_metabolism	Lipid_Biosynthesis	Intracellular	Streptomyces lividans TK24
SCO7244	Q9K4I1	SCO7244 Long-chain-fatty-acid-CoA ligase	XIC	5.18e-06	0.854146	0.0499831	0.917008	0.0208233	0.199305	0.388514	0.270609	17.8584	19.7287	17.7669	18.0907	16.9655	17.2039	17.3875	18.3317	18.8724	19.2765	19.3544	18.6446	Carbon_metabolism	Lipid_Biosynthesis	Intracellular	Streptomyces coelicolor (strain ATCC BAA-471 / A3(2) / M145)
SCO7266	Q9X7T4|D6EXC1	SCO7266 FabG/3-oxoacyl-acyl-carrier protein reductase	XIC	1.54e-11	0.121002	0.124217	0.989637	0.000403866	0.614785	0.326896	0.229668	16.4668	18.0901	16.5224	16.2703	14.5602	14.8854	15.6994	15.9486	17.3026	17.345	18.0079	18.1556	Carbon_metabolism	Lipid_Biosynthesis	Intracellular	Streptomyces coelicolor (strain ATCC BAA-471 / A3(2) / M145)
SCO7329	Q9KY09|D6EX55	SCO7329 Long-chain-fatty-acid-CoA ligase	XIC	0.0352063	8.48e-05	0.00222009	0.908391	0.388306	0.318683	0.108584	0.737284	15.3692	16.5248	16.7205	16.5752	14.1504	15.9224	15.3675	16.6905	14.6105	16.0296	17.029	16.7477	Carbon_metabolism	Lipid_Biosynthesis	Intracellular	Streptomyces coelicolor (strain ATCC BAA-471 / A3(2) / M145)
SCO7814	D6ER90	SCO7814 FabG/3-oxoacyl-acyl-carrier protein reductase	XIC	9.36e-11	0.130815	0.396683	0.98193	0.0928761	0.0794996	0.591325	0.845197	16.8373	16.7908	16.6773	16.476	15.6902	16.1941	16.6084	16.9295	14.7059	14.1995	15.4481	14.1337	Carbon_metabolism	Lipid_Biosynthesis		Streptomyces lividans TK24
SCO3091	Q9KZ58|D6ETM8	SCO3091 Cyclopropane-fatty-acyl-phospholipid synthase	XIC_SC	8.86e-15	5.65e-19	7.83e-07	0.850438	0.000130452	0.0237409	0.0550886	0.121513	20.8767	19.5361	22.3529	21.9036	21.075	20.4789	22.3535	22.3047	19.8674	19.6521	20.933	20.5635	Carbon_metabolism	Lipid_Biosynthesis	Intracellular	Streptomyces coelicolor (strain ATCC BAA-471 / A3(2) / M145)
SCO6264	Q9RKS8|A0A076LU64	SCO6264 SCB1 Short chain dehydrogenase FabG-like	XIC_SC	1.31e-20	3.54e-08	0.307302	0.963714	2.58e-06	0.12138	0.748962	0.651267	18.961	18.3441	16.8912	16.0536	19.3282	19.1621	18.1057	18.0745	21.5883	21.4818	21.3897	21.9771	Carbon_metabolism	Lipid_Biosynthesis	Intracellular	Streptomyces coelicolor (strain ATCC BAA-471 / A3(2) / M145)
SCO4926	D6ECE8	SCO4926 Propionyl-CoA carboxylase complex B subunit	SC	0.671593	0.000485845	0.00490101	0.767522	0.148119	0.831804	1	0.90954	31	36.75	23.25	32.75	33.75	37.75	23.5	26.5	29.5	37.25	29.75	33	Carbon_metabolism	Lipid_Biosynthesis	Intracellular	Streptomyces lividans TK24
SCO4266	Q9FBQ4|D6EJU8	SCO4266 Enoyl reductase	XIC_SC	2.36e-18	4.16e-09	0.00131522	0.89997	6.57e-08	0.269405	0.011492	0.0673765	12.5566	17.1399	13.0239	12.8505	18.6751	22.33	13.6613	13.4526	22.526	22.5385	22.1658	22.8503	Carbon_metabolism	Lipid_Degradation	Intracellular	Streptomyces coelicolor (strain ATCC BAA-471 / A3(2) / M145)
SCO6717	A0A076LZ81|Q9XAL3	SCO6717 Acyl-acyl-carrier protein desaturase	XIC_SC	3.35e-08	5.35e-09	1.32e-09	0.793455	3.5e-10	0.239909	0.414473	0.448342	21.7782	20.8822	20.5762	19.7891	21.3839	20.9157	20.5067	19.9941	21.4782	20.6547	21.6462	21.3455	Carbon_metabolism	Lipid_Degradation	Intracellular	Streptomyces lividans TK24
SCO0329	D6EGD6|Q9RK50	SCO0329 Esterase	XIC	3.5e-10	0.321852	0.179025	0.774206	0.906393	0.127124	0.808863	0.792453	14.0108	14.3243	14.9643	14.5134	14.5869	14.0398	14.5463	14.7582	17.4937	21.3929	19.3735	21.478	Carbon_metabolism	Lipid_Degradation	Intracellular	Streptomyces lividans TK24
SCO1112	D6ETU6|Q9EX14	SCO1112 Acyl-CoA dehydrogenase	XIC_SC	0.000530893	1.55e-18	3.99e-06	0.850438	3.88e-07	0.965858	0.0198898	0.0420093	19.5985	20.0449	16.7782	17.4961	19.069	19.6663	16.6394	17.343	19.3076	19.0995	17.4999	19.0453	Carbon_metabolism	Lipid_Degradation	Intracellular	Streptomyces lividans TK24
SCO1197	Q9RJX3	SCO1197 Acyl-CoA dehydrogenase	XIC_SC	1.46e-13	1.18e-07	0.101971	0.90993	0.230492	0.271568	0.800067	0.876473	14.0738	15.7249	15.7398	17.2534	13.5435	13.5235	15.0713	16.069	18.0788	17.8492	21.016	21.0506	Carbon_metabolism	Lipid_Degradation	Intracellular	Streptomyces coelicolor (strain ATCC BAA-471 / A3(2) / M145)
SCO1198	Q9RJX2|D6ESF8	SCO1198 Acyl-CoA dehydrogenase	XIC_SC	4.39e-18	3.71e-13	0.0660378	0.878834	0.0062292	0.179468	0.385388	0.977414	14.9688	16.0177	16.3838	17.9585	13.1446	13.089	16.4898	17.1915	18.9891	18.4989	21.5387	21.9057	Carbon_metabolism	Lipid_Degradation	Intracellular	Streptomyces coelicolor (strain ATCC BAA-471 / A3(2) / M145)
SCO1209	Q9FCA4|D6ESE7	SCO1209 Acyl-CoA dehydrogenase	XIC_SC	1.59e-11	7.12e-16	0.00173633	0.869171	2.65e-06	0.194449	0.817617	0.210833	21.2112	20.73	17.4674	17.6658	19.4473	19.0131	18.2218	17.6774	18.5087	18.0531	17.3142	15.8386	Carbon_metabolism	Lipid_Degradation	Intracellular	Streptomyces coelicolor (strain ATCC BAA-471 / A3(2) / M145)
SCO1428	D6EPZ8	SCO1428 Acyl-CoA dehydrogenase	XIC_SC	0.529476	1.34e-07	0.000582416	0.765354	0.000425357	0.708538	0.111351	0.165644	20.355	20.0322	20.1447	19.9592	20.3681	20.3323	20.1835	19.7693	20.6922	20.6736	20.1601	19.3692	Carbon_metabolism	Lipid_Degradation	Intracellular	Streptomyces lividans TK24
SCO1591	D6ENR5	SCO1591 3-hydroxybutyryl-CoA dehydrogenase	SC	1.15e-05	0.00285578	0.617004	0.933773	0.00537581	0.385431	0.151826	0.198282	34	33.75	22.5	21.25	23.5	27.5	27.25	27.25	20.5	23	23.75	11.5	Carbon_metabolism	Lipid_Degradation	Intracellular	Streptomyces lividans TK24
SCO1690	A0A076MD09|Q9S262	SCO1690 Acyl-CoA dehydrogenase	XIC_SC	2.76e-09	3.65e-14	0.000750718	0.918981	9.48e-10	0.000630129	0.115973	0.0197271	18.1381	18.4654	19.5451	20.5946	17.6829	17.899	19.0817	20.4864	18.2507	18.1947	18.4628	17.8428	Carbon_metabolism	Lipid_Degradation	Intracellular	Streptomyces lividans TK24
SCO1838	Q9RJ30|A0A076MCL8	SCO1838 Enoyl-CoA hydratase	XIC_SC	4.21e-07	0.986846	0.0362781	0.922401	0.0536991	0.852671	0.986015	0.176352	20.4733	21.2353	20.6734	20.8625	20.3447	20.2496	20.3325	21.3542	19.5638	20.0821	19.4082	19.3385	Carbon_metabolism	Lipid_Degradation	Intracellular	Streptomyces coelicolor (strain ATCC BAA-471 / A3(2) / M145)
SCO2005	D6EKB2|Q9S2J8	SCO2005 AcylCoA thio-esterase	XIC	0.467061	0.00512124	0.541451	0.897973	0.0911502	0.256204	0.842524	0.542511	16.8366	17.5831	17.5615	17.3967	16.9278	16.5913	17.8956	18.0839	17.801	17.172	18.1388	17.3563	Carbon_metabolism	Lipid_Degradation	Intracellular	Streptomyces lividans TK24
SCO2123	D6EIY0	SCO2123 Esterase	XIC_SC	0.00562289	0.0179928	0.318902	0.907534	0.0579043	0.60311	0.20878	0.0246831	17.0988	14.0874	14.1054	15.3421	16.2688	15.7081	14.3883	14.221	13.6347	14.266	14.4042	13.9439	Carbon_metabolism	Lipid_Degradation	Intracellular	Streptomyces lividans TK24
SCO2774	Q9L079	SCO2774 Acyl-CoA dehydrogenase	XIC	5.38e-07	2.91e-16	0.731278	0.89997	0.0436154	0.00789496	0.00206937	0.191095	20.4721	20.6304	21.3427	21.8184	19.9358	19.7199	21.0986	21.298	20.6675	19.689	21.0154	21.1594	Carbon_metabolism	Lipid_Degradation	Intracellular	Streptomyces coelicolor (strain ATCC BAA-471 / A3(2) / M145)
SCO2892	Q9KZR1|D6EWH5	SCO2892 Lipase	XIC	0.00018679	0.00736706	0.0044869	0.972451	0.0233802	0.815292	0.0335801	0.670447	18.6914	17.7555	18.9563	18.9682	19.372	18.8147	19.0897	19.1508	18.7775	18.2842	18.7599	18.5925	Carbon_metabolism	Lipid_Degradation	Secretory(released) (with CS)	Streptomyces coelicolor (strain ATCC BAA-471 / A3(2) / M145)
SCO3049	A0A076M4X5|Q93J53	SCO3049 Acyl-CoA hydrolase	XIC	2.38e-05	5.57e-12	0.00542324	0.869839	0.000116739	0.21418	0.00060898	0.369439	19.9635	19.7658	20.49	20.6598	19.6186	18.7417	20.6199	20.7908	19.9175	18.8728	19.8742	19.9438	Carbon_metabolism	Lipid_Degradation	Intracellular	Streptomyces lividans TK24
SCO3051	Q7AKM9	SCO3051 FadE/Acyl-CoA dehydrogenase	SC	3.13e-05	0.254651	0.114605	0.949589	0.531306	0.285081	0.337801	0.344701	45.5	41	43.5	40.75	47.75	47	57.25	37	56.5	59.75	51.25	50.5	Carbon_metabolism	Lipid_Degradation	Intracellular	Streptomyces coelicolor (strain ATCC BAA-471 / A3(2) / M145)
SCO3800	Q8CJV6|D6ENC3	SCO3800 Acyl-CoA dehydrogenase	XIC_SC	6.94e-07	8.83e-21	0.000536292	0.500483	3.29e-13	0.677055	0.000112881	0.415996	20.4948	20.6254	22.3003	22.7904	20.4537	20.3652	21.7599	22.3535	21.7205	21.4381	21.4819	22.0603	Carbon_metabolism	Lipid_Degradation	Intracellular	Streptomyces coelicolor (strain ATCC BAA-471 / A3(2) / M145)
SCO3834	Q9XA30|D6EN82	SCO3834 3-hydroxybutyryl-CoA dehydrogenase	XIC_SC	0.00219449	0.0191846	0.00189018	0.960992	7.53e-05	0.173557	0.891747	0.455128	20.7655	21.0605	21.3028	21.801	20.9192	21.3294	21.2569	22.0404	21.7643	21.9981	21.5109	21.3613	Carbon_metabolism	Lipid_Degradation	Intracellular	Streptomyces coelicolor (strain ATCC BAA-471 / A3(2) / M145)
SCO4298	A0A076LZM4|Q9KXU3	SCO4298 Carboxylesterase	XIC_SC	0.00373105	1.99e-17	0.0469192	0.913303	0.191496	0.86334	0.843757	0.640343	20.3395	20.4752	21.4174	21.4367	20.4412	20.5895	21.51	21.6878	20.3774	20.4192	21.0716	21.361	Carbon_metabolism	Lipid_Degradation	Intracellular	Streptomyces lividans TK24
SCO4392	Q9K3V2|D6EIG8	SCO4392 Esterase	XIC	1.32e-16	9.38e-06	0.00218434	0.857068	0.0250383	0.00482423	0.972998	0.100193	18.3389	19.1716	16.6054	17.6984	16.5017	18.7157	16.1383	16.9434	15.0048	13.9305	14.1209	14.3018	Carbon_metabolism	Lipid_Degradation	Intracellular	Streptomyces coelicolor (strain ATCC BAA-471 / A3(2) / M145)
SCO4746	A0A076M886|O86787	SCO4746 Lipase	XIC	0.000695112	1.26e-06	0.125495	0.869171	0.000116224	0.35782	0.932223	0.010828	17.013	17.0916	17.5051	17.4858	16.6144	15.4968	17.5663	17.6457	17.1286	17.5709	17.9004	17.0836	Carbon_metabolism	Lipid_Degradation	N-terminally anchored (No CS)	Streptomyces lividans TK24
SCO4930	Q9EWW0	SCO4930 Enoyl-CoA hydratase	XIC	3.39e-10	0.353011	0.964961	0.85979	0.472523	0.243528	0.27534	0.772235	14.3039	13.6155	14.5297	14.2197	13.9998	14.2733	14.1195	14.7835	16.3522	15.8441	15.6337	16.2806	Carbon_metabolism	Lipid_Degradation	Intracellular	Streptomyces coelicolor (strain ATCC BAA-471 / A3(2) / M145)
SCO5144	Q9FBL4|A0A076M3N5	SCO5144 Acyl-CoA isomerase	XIC_SC	4.67e-13	0.00767976	0.00874751	0.824167	4.6e-10	0.0173955	0.998429	0.00100037	22.7485	23.6769	22.53	22.542	22.0241	21.5966	22.1468	22.3595	22.3734	22.4549	23.0182	23.3721	Carbon_metabolism	Lipid_Degradation	Intracellular	Streptomyces coelicolor (strain ATCC BAA-471 / A3(2) / M145)
SCO5385	A0A076M317|Q9K4C6	SCO5385 3-hydroxybutyryl-CoA dehydrogenase	XIC_SC	6.12e-24	0.166795	0.421969	0.955502	0.578895	0.510707	0.426877	0.528764	19.7621	19.7121	19.6418	19.4351	19.8909	20.3856	19.4062	19.8718	14.1663	14.9198	14.691	14.2827	Carbon_metabolism	Lipid_Degradation	N-terminally anchored (No CS)	Streptomyces lividans TK24
SCO5420	D6ET51	SCO5420 Cholesterol esterase	XIC	0.00134388	2.26e-07	0.214268	0.981112	0.0100192	0.638037	0.243662	0.994175	20.556	20.4866	19.7078	19.2564	20.0895	20.0678	19.8005	19.443	19.6334	19.8079	19.4737	19.3283	Carbon_metabolism	Lipid_Degradation	Secretory(released) (with CS)	Streptomyces lividans TK24
SCO5459	Q9L1E6	SCO5459 Enoyl-CoA hydratase	XIC	5.85e-13	0.416273	0.911455	0.863147	0.367798	0.364207	0.999039	0.843754	14.5793	14.6505	14.0953	14.385	13.636	14.0416	13.7203	14.5654	18.3687	18.0435	17.9436	16.9713	Carbon_metabolism	Lipid_Degradation	Intracellular	Streptomyces coelicolor (strain ATCC BAA-471 / A3(2) / M145)
SCO5693	D6EQA1	SCO5693 Acyl-CoA dehydrogenase	XIC_SC	1.56e-06	1.78e-07	2.89e-10	0.708792	0.0646503	0.0708893	0.630642	0.999537	19.566	20.3027	18.9652	19.5737	18.9328	19.864	18.6382	19.4535	19.6092	20.0641	19.394	19.7202	Carbon_metabolism	Lipid_Degradation	Intracellular	Streptomyces lividans TK24
SCO6026	O69856	SCO6026 Fatty acid oxidation complex alpha-subunit	XIC_SC	2.39e-12	4.44e-14	0.275573	0.932834	1.57e-10	0.00128148	5.96e-05	0.0420893	22.223	22.2115	22.6542	22.836	21.8469	21.4901	22.6091	22.5801	22.7255	22.5916	22.2997	22.9618	Carbon_metabolism	Lipid_Degradation	Intracellular	Streptomyces coelicolor (strain ATCC BAA-471 / A3(2) / M145)
SCO6027	D6ELT2	SCO6027 Thiolase/acetyl-coA acetyltransferase	SC	9.45e-05	0.779658	0.999709	0.601656	0.00019019	0.742872	0.478548	0.33452	40	32.75	36.75	46.75	31.75	29.5	40.75	36.5	49.5	51.25	38.5	40	Carbon_metabolism	Lipid_Degradation	Intracellular	Streptomyces lividans TK24
SCO6468	Q9ZBK6|D6EI70	SCO6468 Phosphatidylserine decarboxylase	XIC_SC	1.9e-09	0.23558	8.27e-12	0.857868	0.977797	0.149678	0.0408776	0.183019	23.044	21.3522	22.4133	21.7514	22.7874	21.5014	22.4271	21.5919	21.7213	21.0472	21.6363	20.958	Carbon_metabolism	Lipid_Degradation	N-terminally anchored (No CS)	Streptomyces coelicolor (strain ATCC BAA-471 / A3(2) / M145)
SCO6469	Q9ZBK5	SCO6469 Acyl-CoA dehydrogenase	XIC_SC	2.55e-10	0.610058	0.00128722	0.85979	0.000516953	0.0786314	0.572841	0.111172	19.2394	19.6631	19.1565	19.3168	18.6542	19.617	18.6129	18.8759	19.7468	19.554	19.981	20.2249	Carbon_metabolism	Lipid_Degradation	Intracellular	Streptomyces coelicolor (strain ATCC BAA-471 / A3(2) / M145)
SCO6731	Q9X7N7|D6EF26	SCO6731 Thiolase/acetyl-coA acetyltransferase	XIC	0.00179255	0.135986	0.225143	0.876731	0.0124604	0.439272	0.967673	0.972698	19.9781	20.4648	19.6719	20.1803	18.7853	19.1166	19.7239	20.2337	20.207	20.1057	20.3594	20.1749	Carbon_metabolism	Lipid_Degradation	Intracellular	Streptomyces coelicolor (strain ATCC BAA-471 / A3(2) / M145)
SCO6732	Q9X7N8	SCO6732 Fatty acid oxidative multifunctional enzyme	XIC	2.33e-17	0.691346	0.714068	0.777127	0.430451	0.660889	0.329654	0.750973	14.4763	14.1971	14.0972	14.1705	14.8974	14.7088	13.7884	14.9534	18.4359	18.1968	18.5328	18.7089	Carbon_metabolism	Lipid_Degradation	Intracellular	Streptomyces coelicolor (strain ATCC BAA-471 / A3(2) / M145)
SCO6748	D6EF65|Q9X7Q4	SCO6748 Enoyl-CoA hydratase	XIC	1.12e-09	0.822641	0.000939675	0.928765	0.882115	0.426623	0.894055	0.896899	16.4441	17.4476	16.41	17.4071	15.9398	16.8326	15.9012	17.3147	14.5863	14.9582	14.6353	14.9121	Carbon_metabolism	Lipid_Degradation	Intracellular	Streptomyces lividans TK24
SCO6788	Q9X7Y3|D6EF81	SCO6788 Thiolase/acetyl-coA acetyltransferase	XIC_SC	3.58e-11	0.315118	0.0458845	0.981112	0.00261591	0.0879259	0.280547	0.372438	16.7148	17.6848	15.5015	16.2197	14.6459	16.4841	15.8442	15.88	14.0255	13.7133	14.3986	14.0213	Carbon_metabolism	Lipid_Degradation	Intracellular	Streptomyces coelicolor (strain ATCC BAA-471 / A3(2) / M145)
SCO6789	A0A076LT07|Q9X7Y4	SCO6789 FadB/Fatty oxidation protein	SC	5.92e-10	0.0304444	1	0.806263	1.55e-06	1	1	0.654971	49	45.25	36	40.25	25.75	26	35	36	50	52.5	39.25	34.75	Carbon_metabolism	Lipid_Degradation	Intracellular	Streptomyces lividans TK24
SCO6966	Q9KZC3	SCO6966 Lysophospholipase	SC	2.57e-05	0.170893	0.242162	0.666341	0.000122787	0.585143	0.452617	1	16.5	23.75	10	12	9.75	13	14	11.75	8	8.5	11	10.5	Carbon_metabolism	Lipid_Degradation	Intracellular	Streptomyces coelicolor (strain ATCC BAA-471 / A3(2) / M145)
SCO6967	Q9KZC2|D6EDV2	SCO6967 Beta-ketoadipyl-CoA thiolase	XIC	4.4e-08	3.75e-07	0.838943	0.992164	1.9e-05	0.368203	0.775908	0.270327	19.0397	18.4362	19.7518	20.1811	17.871	18.1486	19.5938	19.9207	18.1777	18.0952	18.2373	17.6155	Carbon_metabolism	Lipid_Degradation	Intracellular	Streptomyces coelicolor (strain ATCC BAA-471 / A3(2) / M145)
SCO7396	Q9L181|D6EVU8	SCO7396 Secreted lipase	XIC	7.35e-09	1.55e-06	1.62e-05	0.981112	3.83e-05	0.115188	0.667062	0.913404	16.6905	18.0648	14.9806	15.9866	16.4412	18.3845	14.165	16.0382	13.8736	14.6684	14.6025	14.7021	Carbon_metabolism	Lipid_Degradation	Secretory(released) (with CS)	Streptomyces coelicolor (strain ATCC BAA-471 / A3(2) / M145)
SCO7609	D6EU41|Q9F3E8	SCO7609 Esterase	XIC	6.14e-06	0.72229	0.00703843	0.850438	0.00118416	0.0862216	0.0918908	0.0783151	14.9433	18.1736	15.4585	15.4856	14.2132	14.7691	15.4347	16.2005	14.1899	14.4156	14.5388	14.2274	Carbon_metabolism	Lipid_Degradation	Intracellular	Streptomyces lividans TK24
SLIV_32890	D6EVC1	SLIV_32890 Hydrolase	XIC	1.48e-13	4.95e-05	0.0813925	0.89997	0.374666	0.351084	0.982403	0.892517	18.9998	18.7002	17.7027	17.812	18.4338	19.0356	17.9312	18.4448	15.7197	16.6955	14.5393	15.2731	Carbon_metabolism	Lipid_Degradation		Streptomyces lividans TK24
SCO5399	D6ET70	SCO5399 Thiolase/acetyl-coA acetyltransferase	SC	8.73e-10	0.0235666	0.90687	0.996444	0.783436	1	0.180103	0.218514	63	60.5	57.75	60.25	58.5	65	56.5	53.25	73.25	87.5	79	64.5	Carbon_metabolism	Lipid_Degradation	Intracellular	Streptomyces lividans TK24
SCO1048	Q9K3L2|D6EU07	SCO1048 Phospholipase A2	XIC_SC	1.81e-05	5.49e-17	0.209115	0.878834	0.501514	0.18516	0.33275	0.668685	18.3097	17.913	14.0795	14.4515	17.5696	17.5261	14.0438	14.0112	18.55	18.9673	14.728	16.4431	Carbon_metabolism	Lipid_Degradation	Secretory(released) (with CS)	Streptomyces coelicolor (strain ATCC BAA-471 / A3(2) / M145)
SCO6691	D6EFC0	SCO6691 Phospholipase C	XIC_SC	0.126704	1.2e-25	0.838943	0.956563	9.53e-10	0.356487	0.433064	0.880402	24.9918	24.2032	13.1118	12.5875	24.5326	24.5563	12.2776	13.5624	21.0145	20.8506	14.8618	15.5827	Carbon_metabolism	Lipid_Degradation	N-terminally anchored (with CS)	Streptomyces lividans TK24
SCO3053	D6EUV9	SCO3053 Putative Trypsin-like serine protease	XIC_SC	4.39e-10	1.09e-09	0.0716862	0.837259	1.53e-07	0.00959453	0.572904	0.0535372	21.7001	20.8801	20.4126	19.9281	22.0489	22.1623	20.8253	21.0149	21.2815	21.717	21.9421	21.4209	Carbon_metabolism	Lipid_Degradation	Lipid anchored	Streptomyces lividans TK24
SCO6108	Q9ADF5|D6EKU8	SCO6108 Putative Trypsin-like serine protease	XIC_SC	1.22e-07	0.0699134	0.485317	0.973536	0.00101384	0.00959453	0.957144	0.495906	19.9078	18.9473	19.9404	19.4205	20.5605	21.0168	20.1874	20.6161	19.5375	19.7494	20.6394	20.3403	Carbon_metabolism	Lipid_Degradation	Secretory(released) (with CS)	Streptomyces coelicolor (strain ATCC BAA-471 / A3(2) / M145)
SCO6199	Q9Z5A3	SCO6199 Putative Trypsin-like serine protease	XIC_SC	4.26e-18	0.911283	0.0291603	0.777127	0.0453471	0.0634745	0.0412616	0.159447	18.4892	17.2584	17.7632	18.9686	18.9571	19.7264	17.5951	19.5531	22.1822	22.4298	22.4328	22.5464	Carbon_metabolism	Lipid_Degradation	Secretory(released) (with CS)	Streptomyces coelicolor (strain ATCC BAA-471 / A3(2) / M145)
SCO4875	D6ECJ8	SCO4875 Glycosyl transferase (Biosynthesis of teichulosonic acid-cell wall glycopolymer)	XIC_SC	0.0502236	1.33e-21	0.0487344	0.935608	0.00299588	0.219625	0.870264	0.291022	21.2558	19.1622	14.6166	13.8924	21.8893	21.6418	13.7982	14.1852	19.7281	19.8627	15.0268	13.8085	Carbon_metabolism	Other_carbohydrates_assimilation	Multi-transmembrane	Streptomyces lividans TK24
SCO0541	Q9RK69|D6EEM4	SCO0541 Putative alpha-galactosidase	XIC	0.0012076	0.00436535	0.624766	0.937269	0.000133983	0.363136	0.62522	0.222635	14.5032	13.8134	14.3385	14.4237	14.4737	14.5974	14.5218	14.4737	15.7248	17.497	14.2757	14.0514	Carbon_metabolism	Other_carbohydrates_assimilation	Intracellular	Streptomyces coelicolor (strain ATCC BAA-471 / A3(2) / M145)
SCO0616	Q9RJM8|A0A076MG34	SCO0616 Putative glycosyl hydrolase	XIC_SC	1.26e-13	0.426703	0.493655	0.999903	0.390542	0.450605	0.979195	0.740523	13.6961	14.5876	12.8129	14.4178	12.9602	13.0339	14.6706	13.4082	19.4615	19.7033	19.8442	20.9015	Carbon_metabolism	Other_carbohydrates_assimilation	Intracellular	Streptomyces coelicolor (strain ATCC BAA-471 / A3(2) / M145)
SCO0617	A0A076MBE8|Q8CK51	SCO0617 Phosphoketolase	XIC	0.0115346	0.95103	0.185753	0.837259	0.0666099	0.651995	0.27534	0.0857536	14.644	15.3291	14.8809	14.1942	14.2158	14.1364	13.7644	14.492	13.5872	14.6252	14.6938	14.5968	Carbon_metabolism	Other_carbohydrates_assimilation	Intracellular	Streptomyces lividans TK24
SCO0812	Q9XAB3|D6EX18	SCO0812 Putative sugar isomerase	XIC	0.0469036	0.708873	0.705785	0.94142	0.560347	0.768335	0.634089	0.637036	16.5505	17.6359	16.396	16.2162	14.4847	13.654	14.4453	14.5628	13.9105	14.5584	17.4559	13.9776	Carbon_metabolism	Other_carbohydrates_assimilation	Intracellular	Streptomyces coelicolor (strain ATCC BAA-471 / A3(2) / M145)
SCO1388	D6EQV8	SCO1388 Mannose-1-phosphate guanyltransferase	SC	2.96e-08	0.25038	0.128409	0.758656	0.00287177	0.91302	0.110328	0.25908	101	92.25	85	80	71.5	83.25	96.25	79	73.5	74.5	73.75	59.5	Carbon_metabolism	Other_carbohydrates_assimilation	Intracellular	Streptomyces lividans TK24
SCO1844	D6ELH7|Q9RJ24	SCO1844 Putative aldolase	XIC	0.00831884	0.55802	6.74e-05	0.91859	0.823562	0.299822	0.545009	0.681612	16.4839	17.9225	16.6695	17.2226	16.5864	17.597	16.5936	17.5776	16.3695	16.7765	16.3805	16.6185	Carbon_metabolism	Other_carbohydrates_assimilation	Intracellular	Streptomyces lividans TK24
SCO2118	Q9S2M5|D6EIY5	SCO2118 Putative D-lactate dehydrogenase	XIC_SC	5.8e-13	0.000765881	4.69e-08	0.922401	0.00676889	0.00842842	0.220638	0.416222	17.3441	19.1029	17.7229	18.6036	16.7762	17.3838	17.6473	18.0752	18.5069	18.9529	18.9267	19.2934	Carbon_metabolism	Other_carbohydrates_assimilation	Intracellular	Streptomyces coelicolor (strain ATCC BAA-471 / A3(2) / M145)
SCO2178	D6EHM4|Q9S2Q8	SCO2178 Putative endo alpha-1,4 polygalactosaminidase	XIC	0.0230001	0.0221107	0.433334	0.908391	0.751644	0.780381	0.423761	0.313095	16.623	14.8741	14.622	15.1898	14.9316	14.804	14.2725	13.8203	14.7989	14.6902	14.304	14.4638	Carbon_metabolism	Other_carbohydrates_assimilation	Lipid anchored	Streptomyces lividans TK24
SCO2531	Q9L2L6|A0A076M6B6	SCO2531 Beta-glucosidase (EC 3.2.1.21)	XIC	0.0224379	9.54e-05	0.00101685	0.887616	0.015153	0.545802	0.701406	0.40179	16.0556	17.2988	13.3529	15.2091	15.9311	16.5179	14.5935	15.1221	15.324	17.5975	16.1594	16.5025	Carbon_metabolism	Other_carbohydrates_assimilation	Intracellular	Streptomyces coelicolor (strain ATCC BAA-471 / A3(2) / M145)
SCO2664	Q9L263|A0A076M5Y5	SCO2664 Putative sugar-binding protein	XIC	0.414444	0.00029119	0.0150083	0.850438	8.16e-07	0.685035	0.698785	0.85589	18.8412	19.3674	17.8843	17.878	18.981	19.7476	17.6738	18.2284	18.1579	18.4885	18.9627	19.3327	Carbon_metabolism	Other_carbohydrates_assimilation	Lipid anchored	Streptomyces coelicolor (strain ATCC BAA-471 / A3(2) / M145)
SCO2795	D6EXV8|Q9F3I6	SCO2795 Cellobiose binding secreted protein	XIC_SC	1.18e-18	1.1e-06	1.24e-06	0.919521	0.0733589	0.79591	0.419277	0.572934	19.5747	20.5511	19.2257	19.631	19.9832	20.9028	19.1948	19.5547	22.0104	22.8177	21.5657	22.5212	Carbon_metabolism	Other_carbohydrates_assimilation	Lipid anchored	Streptomyces lividans TK24
SCO2798	Q9F3I3|D6EXV5	SCO2798 Beta-glucosidase (EC 3.2.1.21)	XIC	0.0114008	8.2e-07	0.000693408	0.84741	0.448534	0.771565	0.895515	0.651267	15.0158	16.2045	17.0725	18.13	14.936	16.2141	17.2255	17.4671	16.3247	17.395	17.1288	18.8326	Carbon_metabolism	Other_carbohydrates_assimilation	Intracellular	Streptomyces coelicolor (strain ATCC BAA-471 / A3(2) / M145)
SCO2806	Q9F3H5|D6EWQ1	SCO2806 Putative mutase	XIC	0.000150811	3.94e-06	0.689697	0.831387	0.346212	0.915041	0.0471694	0.440831	18.7767	18.4876	19.5319	19.398	18.7546	17.7665	19.3942	20.0734	18.0018	17.3127	18.1231	18.8773	Carbon_metabolism	Other_carbohydrates_assimilation	Intracellular	Streptomyces coelicolor (strain ATCC BAA-471 / A3(2) / M145)
SCO2838	Q9RDB3	SCO2838 Glucanase (EC 3.2.1.-)	XIC	3.34e-17	0.0869447	0.241347	0.85188	0.0920981	0.823739	0.571317	0.514492	14.1719	14.0614	14.3329	14.1144	14.686	14.3039	14.3757	14.1317	19.5691	19.7574	19.1	17.5784	Carbon_metabolism	Other_carbohydrates_assimilation	Lipid anchored	Streptomyces coelicolor (strain ATCC BAA-471 / A3(2) / M145)
SCO3036	D6EUX6	SCO3036 2-phospho-L-lactate transferase (EC 2.7.8.28) (LPPG:FO 2-phospho-L-lactate transferase)	SC	0.0292783	0.328584	0.603664	0.993268	0.00314773	0.956503	0.951965	0.677589	28.25	22.25	19.5	20.75	15.75	15	21.25	20.25	21.5	23.25	18.25	16.25	Carbon_metabolism	Other_carbohydrates_assimilation	Intracellular	Streptomyces lividans TK24
SCO3037	Q9KZK8	SCO3037 Coenzyme F420:L-glutamate ligase (EC 6.3.2.31) (EC 6.3.2.34) (Coenzyme F420-0:L-glutamate ligase) (Coenzyme F420-1:gamma-L-glutamate ligase)	XIC_SC	3.95e-08	8.31e-09	0.00218434	0.901748	1.25e-05	0.484732	0.939105	0.517931	18.9832	18.9792	19.8416	19.5919	18.5123	17.9628	19.5953	19.4031	19.8362	19.4903	19.9605	19.3998	Carbon_metabolism	Other_carbohydrates_assimilation	Intracellular	Streptomyces coelicolor (strain ATCC BAA-471 / A3(2) / M145)
SCO3136	D6ETI5	SCO3136 Galactokinase	SC	1.01e-05	0.000961357	0.69262	0.996444	0.00425539	0.0764748	0.926573	0.301023	35	22.75	18.25	16.75	21.25	24.25	24.75	23.25	15	22	14.25	14	Carbon_metabolism	Other_carbohydrates_assimilation	Intracellular	Streptomyces lividans TK24
SCO3481	Q9RKF6	SCO3481 Glycosyl hydrolase	XIC_SC	1.77e-15	2.15e-05	0.776983	0.926944	6.16e-05	0.273993	0.938527	0.834515	14.8849	14.3037	14.6829	14.1117	14.7035	14.2926	14.1799	14.0901	18.9537	19.7949	16.4712	16.7143	Carbon_metabolism	Other_carbohydrates_assimilation	Intracellular	Streptomyces coelicolor (strain ATCC BAA-471 / A3(2) / M145)
SCO3487	Q9RKF0	SCO3487 Beta-agarase	XIC_SC	3.4e-17	0.00121295	0.0304246	0.863991	0.000762727	0.0808134	0.548937	0.653319	14.551	15.4555	15.119	14.6192	14.5747	14.4887	14.2571	14.4848	20.1061	22.4324	17.7728	19.2529	Carbon_metabolism	Other_carbohydrates_assimilation	Lipid anchored	Streptomyces coelicolor (strain ATCC BAA-471 / A3(2) / M145)
SCO4282	Q9KXV9|D6EIS0	SCO4282 Putative dimeric protein	XIC	0.18829	4.04e-05	0.0770225	0.932951	0.723034	0.825934	0.945308	0.726909	20.3741	19.0135	18.1073	17.9215	21.0288	20.2896	19.3372	17.9234	20.1823	19.8648	18.966	18.5243	Carbon_metabolism	Other_carbohydrates_assimilation	Intracellular /TMH start AFTER 60	Streptomyces coelicolor (strain ATCC BAA-471 / A3(2) / M145)
SCO4288	Q9KXV3	SCO4288 Trehalose 6-phosphate phosphatase (EC 3.1.3.12)	XIC_SC	0.168546	3.36e-09	0.4189	0.981112	4.4e-07	0.110807	0.468306	0.799623	19.0425	19.0446	17.4018	16.8431	18.1606	18.9136	17.1257	17.4874	18.0596	18.1876	18.2482	18.3652	Carbon_metabolism	Other_carbohydrates_assimilation	Intracellular	Streptomyces coelicolor (strain ATCC BAA-471 / A3(2) / M145)
SCO4290	A0A076M601|Q9KXV1	SCO4290 Putative possible trehalose-phosphate synthase	SC	0.0876901	0.462454	0.420317	0.996444	0.042561	0.452469	0.787436	0.55047	36.25	32.25	27.25	28.5	21	28	26.75	31.5	25.75	31.5	27.5	24.25	Carbon_metabolism	Other_carbohydrates_assimilation	Intracellular	Streptomyces lividans TK24
SCO5396	Q9K4B5|D6ET73	SCO5396 Cellulose-binding protein	XIC_SC	3.59e-11	0.012642	0.192528	0.926944	0.130938	0.575717	0.06463	0.719976	24.9518	24.8038	24.703	24.7835	24.9767	24.5409	24.3809	24.2875	24.1153	23.7397	23.7573	24.0068	Carbon_metabolism	Other_carbohydrates_assimilation	Intracellular	Streptomyces coelicolor (strain ATCC BAA-471 / A3(2) / M145)
SCO5442	Q9L1K3|D6ET29	SCO5442 Putative trehalose synthase	XIC	1.19e-15	1.65e-06	0.0490863	0.89804	0.00207686	0.18516	0.275304	0.00350575	18.0934	18.3352	18.4723	18.0837	16.905	18.157	18.3148	18.1403	15.9709	15.7664	16.5643	17.3072	Carbon_metabolism	Other_carbohydrates_assimilation	Intracellular	Streptomyces coelicolor (strain ATCC BAA-471 / A3(2) / M145)
SCO5849	O50523	SCO5849 Putative tagatose-6-phosphate ketose/aldose isomerase (EC 5.3.1.-)	XIC	5.5e-09	0.489602	0.772665	0.951535	0.00496559	0.0764979	0.572368	0.629718	15.5014	16.3104	15.2264	14.748	13.9827	14.6234	14.6029	15.051	16.8122	15.794	17.7264	16.7604	Carbon_metabolism	Other_carbohydrates_assimilation	Intracellular	Streptomyces coelicolor (strain ATCC BAA-471 / A3(2) / M145)
SCO6572	O69947|A0A076LZP2	SCO6572 Putative glycosyl hydrolase (Putative secreted protein)	XIC	7.7e-10	2.29e-05	0.546434	0.849747	0.000106875	0.760145	0.350944	0.256941	14.7401	15.4026	15.2005	14.197	14.2357	14.1896	13.274	14.2156	18.3477	19.964	15.724	15.11	Carbon_metabolism	Other_carbohydrates_assimilation	Secretory(released) (with CS)	Streptomyces coelicolor (strain ATCC BAA-471 / A3(2) / M145)
SCO0524	D6EEP1	SCO0524 Gluconolactonase	XIC_SC	7.43e-10	0.000207238	0.414404	0.962797	0.0647866	0.989365	0.936496	0.777292	19.4317	19.7467	18.8804	19.0534	19.9736	20.239	18.7399	18.8039	17.8633	17.7496	17.3258	17.7736	Carbon_metabolism	Penthose_Phosphate_Pathway	Intracellular	Streptomyces lividans TK24
SCO0782	Q9EWS0|D6EY96	SCO0782 Ribose-phosphate pyrophosphokinase	XIC_SC	7.02e-06	1.52e-05	0.00434252	0.850438	0.0694719	0.349355	0.0996691	0.290634	18.3228	18.4574	18.0649	18.3454	17.702	18.9077	17.3714	17.621	18.7915	19.5534	18.4256	18.2267	Carbon_metabolism	Penthose_Phosphate_Pathway	Intracellular	Streptomyces coelicolor (strain ATCC BAA-471 / A3(2) / M145)
SCO0852	Q9RCV9	SCO0852 2-dehydro-3-deoxy-phosphogluconate aldolase	XIC	3.47e-16	0.102119	0.996752	0.714378	0.0912698	0.578469	0.559026	0.376577	14.551	14.023	14.5061	14.361	14.1924	14.657	14.0828	14.2959	17.8492	18.5848	17.5862	16.8561	Carbon_metabolism	Penthose_Phosphate_Pathway	Intracellular	Streptomyces coelicolor (strain ATCC BAA-471 / A3(2) / M145)
SCO1169	Q9L0B8|D6ESI7	SCO1169 Xylose isomerase XylA	XIC_SC	6.8e-16	3.74e-07	0.00727172	0.649372	8.02e-05	0.130985	0.257694	0.214765	20.0788	20.3917	19.8259	19.7248	20.7106	21.1098	20.069	19.8442	21.1989	21.6029	21.0794	21.707	Carbon_metabolism	Penthose_Phosphate_Pathway	Intracellular	Streptomyces coelicolor (strain ATCC BAA-471 / A3(2) / M145)
SCO1224	Q9FC89|D6ESD2	SCO1224 Ribose 5-phosphate isomerase RipB	XIC	0.0454256	0.122317	0.198604	0.909121	0.0520528	0.160256	0.60654	0.52151	13.9517	14.6083	13.9794	13.7852	14.4898	14.0061	14.5894	14.7455	14.5983	13.9112	16.7959	14.6006	Carbon_metabolism	Penthose_Phosphate_Pathway	Intracellular	Streptomyces coelicolor (strain ATCC BAA-471 / A3(2) / M145)
SCO1335	Q9K3Z8|D6ER12	SCO1335 Glucose-1-dehydrogenase	XIC_SC	6.53e-18	5.28e-16	0.856844	0.887616	0.00783265	0.364762	0.933516	0.0791937	19.3276	19.8394	21.3228	21.1957	20.375	20.236	21.3039	21.2706	18.6481	18.1497	19.4985	19.6422	Carbon_metabolism	Penthose_Phosphate_Pathway	Intracellular	Streptomyces coelicolor (strain ATCC BAA-471 / A3(2) / M145)
SCO1464	Q9L0Z5|D6EPW2	SCO1464 Ribulose-phosphate 3-epimerase	XIC	0.219625	0.000112239	0.150455	0.98193	0.33283	0.236169	0.937345	0.575483	18.475	18.4308	14.2463	15.9134	16.1018	19.5635	14.7458	16.1726	18.4833	18.2187	17.3686	16.7745	Carbon_metabolism	Penthose_Phosphate_Pathway	Intracellular	Streptomyces coelicolor (strain ATCC BAA-471 / A3(2) / M145)
SCO1935	D6EGJ4	SCO1935 Transketolase	XIC_SC	2.28e-23	3.69e-26	0.0224589	0.878834	0.239816	0.590621	0.400171	0.166579	22.6023	22.584	25.0235	24.9044	22.8021	22.6297	24.8802	24.7148	20.9759	20.3651	22.8708	22.9176	Carbon_metabolism	Penthose_Phosphate_Pathway	Intracellular	Streptomyces lividans TK24
SCO2627	A0A076M401|Q9L206	SCO2627 Ribose 5-phosphate isomerase	XIC_SC	8.5e-12	1.66e-05	0.379427	0.878414	0.0151609	0.189464	0.744377	0.549107	22.5112	22.4203	22.1869	21.9936	22.7868	22.7982	22.0577	22.4281	21.6223	21.7933	21.5637	21.7463	Carbon_metabolism	Penthose_Phosphate_Pathway	Intracellular	Streptomyces lividans TK24
SCO3028	Q9KZL6	SCO3028 Phosphomannomutase/phosphoglucomutase ManB	XIC	9.43e-07	1.69e-13	0.106674	0.837259	0.000504549	0.374754	0.302702	0.097837	18.7831	19.0919	19.9589	19.6853	18.0951	17.3679	19.7345	20.0518	19.5508	18.666	20.4474	20.3051	Carbon_metabolism	Penthose_Phosphate_Pathway	Intracellular	Streptomyces coelicolor (strain ATCC BAA-471 / A3(2) / M145)
SCO3123	Q9K3U0|D6ETJ9	SCO3123 Ribose-phosphate pyrophosphokinase	XIC_SC	0.495924	1.33e-05	2.32e-08	0.999229	2.08e-06	0.0419645	0.00156097	0.376577	22.033	20.9502	22.1974	21.9777	21.8925	21.1294	22.3007	21.882	22.0417	21.6399	21.5945	21.5946	Carbon_metabolism	Penthose_Phosphate_Pathway	Intracellular	Streptomyces coelicolor (strain ATCC BAA-471 / A3(2) / M145)
SCO3877	D6EMC1	SCO3877 6-phosphogluconate dehydrogenase	XIC	1.46e-22	4.34e-15	2.84e-08	0.913303	0.0224156	0.374563	0.0506666	0.314755	23.2842	22.6523	23.7675	23.6306	23.0473	22.4783	23.8048	23.6912	21.7022	21.1347	22.29	21.7094	Carbon_metabolism	Penthose_Phosphate_Pathway	Intracellular	Streptomyces lividans TK24
SCO4916	Q9AD82	SCO4916 Phosphomannomutase	XIC_SC	2.25e-16	0.266827	0.536944	0.860085	0.400046	0.989365	0.933516	0.788304	13.6579	13.7795	14.6485	14.0129	14.9092	14.6644	14.6117	14.5818	18.3811	18.0399	18.7596	18.6492	Carbon_metabolism	Penthose_Phosphate_Pathway	Intracellular	Streptomyces coelicolor (strain ATCC BAA-471 / A3(2) / M145)
SCO6658	O88014|D6EGJ9	SCO6658 6-phosphogluconate dehydrogenase	XIC_SC	7.79e-17	2.62e-22	0.0374068	0.942229	0.544044	0.657342	0.933516	0.166579	21.4744	21.3084	23.4782	23.1524	21.1536	21.0538	23.1642	22.7334	19.9892	19.6365	21.7623	21.9997	Carbon_metabolism	Penthose_Phosphate_Pathway	Intracellular	Streptomyces coelicolor (strain ATCC BAA-471 / A3(2) / M145)
SCO6661	O88017|A0A076LZE6	SCO6661 Glucose-6-phosphate 1-dehydrogenase zwf	XIC_SC	3.69e-20	1.74e-25	0.452062	0.685158	7.44e-10	0.778276	0.0374216	0.276739	23.4562	23.2703	25.2121	25.3184	23.8224	23.7248	25.1628	25.0733	23.057	22.8299	23.7214	23.9557	Carbon_metabolism	Penthose_Phosphate_Pathway	Intracellular	Streptomyces coelicolor (strain ATCC BAA-471 / A3(2) / M145)
SCO6662	D6EGJ5	SCO6662 Transaldolase 1	XIC_SC	1.03e-17	6.22e-22	0.000405973	0.929854	0.133826	0.530389	0.32245	0.475709	21.7689	21.4873	24.15	23.8604	21.5661	21.1418	24.0389	23.81	20.3621	19.3835	22.0559	21.8255	Carbon_metabolism	Penthose_Phosphate_Pathway	Intracellular	Streptomyces lividans TK24
SCO6663	O88019	SCO6663 Transketolase TktB	XIC	2.65e-14	0.0015121	0.730022	0.907534	0.0729284	0.508069	0.919566	0.901624	14.4745	14.5133	15.4615	14.8946	14.2149	14.5137	14.4265	15.0372	18.1972	17.6381	20.339	19.6174	Carbon_metabolism	Penthose_Phosphate_Pathway	Intracellular	Streptomyces coelicolor (strain ATCC BAA-471 / A3(2) / M145)
SCO0975	D6EVF7	SCO0975 6-phosphogluconate dehydrogenase	SC	0.22477	1.58e-06	0.148459	0.949589	0.45882	0.96924	0.707472	0.0702602	60.25	55.75	38.25	48.25	45.75	57.75	43	41.75	49.5	61.25	49.75	46.25	Carbon_metabolism	Penthose_Phosphate_Pathway	Intracellular	Streptomyces lividans TK24
SCO1170	Q9RK00	SCO1170 Xylulose kinase	SC	0.950802	0.034767	0.0773967	0.955299	0.55933	0.912228	0.456505	0.652429	30.75	31.75	24.25	27.25	23.75	33.5	27.75	27.75	27.5	35.25	26.25	26.5	Carbon_metabolism	Penthose_Phosphate_Pathway	Intracellular	Streptomyces coelicolor (strain ATCC BAA-471 / A3(2) / M145)
SCO1936	Q9XAC0|D6EKI2	SCO1936 Transaldolase 2	XIC_SC	5.09e-16	0.00092702	0.000875134	0.908391	0.000147575	0.930092	0.0389464	0.470588	25.2167	25.1765	25.1778	24.915	24.7701	24.6185	25.1327	24.8703	24.0601	24.1153	24.6467	24.2222	Carbon_metabolism	Penthose_Phosphate_Pathway	Intracellular	Streptomyces coelicolor (strain ATCC BAA-471 / A3(2) / M145)
SCO1937	D6EKI1	SCO1937 Glucose-6-phosphate 1-dehydrogenase	SC	4.48e-06	0.880681	0.886974	0.758656	1.03e-09	0.725175	0.771924	0.0104156	129	104.25	126.25	143.75	122	127.75	141.25	135.25	119	134	98	95.75	Carbon_metabolism	Penthose_Phosphate_Pathway	Intracellular	Streptomyces lividans TK24
SCO1939	D6EKH9	SCO1939 6-phosphogluconolactonase	SC	0.00196965	0.0220189	0.81425	0.976374	0.226498	0.402681	0.141651	0.0365434	42	35	31.5	29.5	31.75	33.5	35.25	30.5	22.25	37.5	28.5	21	Carbon_metabolism	Penthose_Phosphate_Pathway	Intracellular	Streptomyces lividans TK24
dxsB	D6EF45|Q8RTQ1	dxsB Putative 1-deoxy-D-xylulose 5-phosphate synthase (Fragment)	XIC_SC	0.0187224	1.81e-15	0.948692	0.850438	0.000978411	0.556783	0.253052	0.516664	18.7262	18.6506	20.287	20.1392	18.155	18.0964	19.8289	20.273	19.0785	18.6277	19.6283	19.8536	Carbon_metabolism	Polysacharides_degradation		Streptomyces lividans TK24
SCO0505	Q8CK54|D6EER0	SCO0505 Putative large, multifunctional secreted protein	XIC	1.56e-07	8.41e-08	0.00754299	0.878414	0.00671419	0.498452	0.895744	0.953682	16.8776	17.9549	14.0284	14.9469	17.3564	17.5502	14.4314	14.9553	17.9277	19.2311	17.1342	18.8702	Carbon_metabolism	Polysacharides_degradation	Secretory(released) (with CS)	Streptomyces coelicolor (strain ATCC BAA-471 / A3(2) / M145)
SCO1394	Q9KZN8	SCO1394 Putative glycosyl hydrolase	XIC	2.84e-06	3.06e-19	0.635128	0.94142	0.00108182	0.789008	0.660142	0.870571	17.8118	17.9522	14.0931	14.5987	20.1649	20.0221	14.3129	14.1792	19.989	19.8571	15.3166	16.0242	Carbon_metabolism	Polysacharides_degradation	Intracellular	Streptomyces coelicolor (strain ATCC BAA-471 / A3(2) / M145)
SCO1525	D6EPQ3|Q9L284	SCO1525 Putative sugar transferase	XIC	0.0466962	3.16e-05	0.0157447	0.996525	0.201542	0.854056	0.143542	0.553491	18.2958	18.0331	16.9677	17.8039	17.9038	18.0628	17.1896	18.1279	18.5037	18.8836	17.4745	17.905	Carbon_metabolism	Polysacharides_degradation	Intracellular	Streptomyces lividans TK24
SCO1734	A0A076M8F0|Q9S296	SCO1734 Putative secreted cellulose-binding protein	XIC	0.000810851	0.0242045	0.423022	0.955502	0.106642	0.833042	0.996579	0.725504	14.5727	14.0765	14.5136	14.8128	14.997	14.6019	15.1259	14.9682	15.3031	15.0807	17.83	16.5437	Carbon_metabolism	Polysacharides_degradation	LPxTG Cell-wall anchored	Streptomyces lividans TK24
SCO2081	P45497|D6EJ22	SCO2081 Laccase domain protein SCO2081	XIC	0.695435	0.0198185	0.852138	0.990746	0.294569	0.800097	0.953817	0.861859	16.8512	16.8707	15.2372	15.8984	16.8365	17.2925	15.5273	15.7299	15.9841	15.99	16.2852	15.5763	Carbon_metabolism	Polysacharides_degradation	Intracellular	Streptomyces coelicolor (strain ATCC BAA-471 / A3(2) / M145)
SCO2226	Q9KZ11	SCO2226 Putative bi-functional protein (Secreted alpha-amylase/dextrinase)	XIC	4.87e-05	0.000118638	0.179597	0.937269	0.206932	0.579583	0.112789	0.067011	16.6295	18.3565	18.5113	17.9449	14.898	17.3476	18.4774	17.8782	18.7552	18.1004	19.1956	19.7616	Carbon_metabolism	Polysacharides_degradation	Secretory(released) (with CS)	Streptomyces coelicolor (strain ATCC BAA-471 / A3(2) / M145)
SCO2228	Q9KZ09	SCO2228 Alpha-glucosidase	XIC_SC	1.95e-07	1.21e-07	0.000335075	0.876731	7.78e-08	0.140032	0.62843	0.336566	20.1582	20.3291	17.4241	16.0755	20.0859	19.8187	18.2305	17.3151	17.6621	15.3559	18.1481	16.6539	Carbon_metabolism	Polysacharides_degradation	Intracellular	Streptomyces coelicolor (strain ATCC BAA-471 / A3(2) / M145)
SCO2962	Q9L1T3|D6EV55	SCO2962 Putative bi-functional transferase/deacetylase	XIC	6.93e-08	0.000846001	0.00346018	0.788681	8.39e-06	0.831051	0.0465708	0.679929	19.7563	18.4522	19.3234	19.3511	19.5371	18.805	19.0639	19.0894	19.3068	18.5229	17.2739	16.9653	Carbon_metabolism	Polysacharides_degradation	Multi-transmembrane	Streptomyces coelicolor (strain ATCC BAA-471 / A3(2) / M145)
SCO3780	Q9F2K1|D6ENE3	SCO3780 Putative sugar hydrolase	XIC	5.35e-07	2.69e-06	9.21e-08	0.824167	0.0792331	0.685035	0.972786	0.786995	18.8136	19.9872	17.8414	18.6446	18.1302	19.1708	17.6447	18.7982	19.4322	20.0825	18.7534	19.5874	Carbon_metabolism	Polysacharides_degradation	Intracellular	Streptomyces coelicolor (strain ATCC BAA-471 / A3(2) / M145)
SCO3899	Q9X8T5|D6EM98	SCO3899 Myo-inositol phosphate synthase	XIC_SC	3.7e-15	7.15e-22	8.99e-15	0.957936	0.00155682	0.161125	8.7e-05	0.0148712	24.7639	23.7663	26.0383	25.5777	25.113	23.5281	25.8576	25.4162	24.0754	23.2835	25.0346	24.3565	Carbon_metabolism	Polysacharides_degradation	Intracellular	Streptomyces coelicolor (strain ATCC BAA-471 / A3(2) / M145)
SCO6178	A0A076M3Y1|Q9ZBN1	SCO6178 Putative deacetylase (Putative secreted protein)	XIC	0.0076816	0.169439	0.0187415	0.916969	0.388665	0.0277808	0.795545	0.891879	15.4818	14.4206	14.147	13.8635	16.2104	14.2348	15.892	14.105	13.8794	14.2803	13.8645	14.2131	Carbon_metabolism	Polysacharides_degradation	Lipid anchored	Streptomyces lividans TK24
SCO6255	Q9RKT7|D6EJP5	SCO6255 Putative dehydrogenase	XIC	2.35e-15	0.000112339	0.000480139	0.814738	3.42e-05	0.167005	0.00739581	0.000312818	15.8195	18.723	15.9527	15.3038	15.9568	16.6102	15.4051	15.7764	18.3306	18.3292	18.447	18.9319	Carbon_metabolism	Polysacharides_degradation	Intracellular	Streptomyces coelicolor (strain ATCC BAA-471 / A3(2) / M145)
SCO6984	D6EDT5|Q9KZG8	SCO6984 Putative oxidoreductase	XIC	0.00558234	0.000922272	0.313622	0.878834	0.0550299	0.628675	0.0872824	0.737756	16.6769	15.1456	14.7385	14.4184	16.4881	15.648	13.9345	14.0945	14.6669	13.4481	13.334	14.6408	Carbon_metabolism	Polysacharides_degradation	Intracellular	Streptomyces lividans TK24
SCO7031	Q9L024|D6EDN5	SCO7031 Beta-D-xylosidase	XIC	3.78e-05	9.16e-07	0.367282	0.801554	0.00068093	0.236873	0.206506	0.726909	17.1877	18.717	16.1784	15.1543	19.1711	19.4133	15.5835	14.4203	18.2418	20.0508	18.2531	19.5526	Carbon_metabolism	Polysacharides_degradation	Intracellular	Streptomyces coelicolor (strain ATCC BAA-471 / A3(2) / M145)
SCO2183	Q9S2Q3|D6EHL8	SCO2183 Pyruvate dehydrogenase E1 component	XIC_SC	0.396331	1.01e-21	4.62e-05	0.887616	0.0675569	0.113022	0.124492	0.55213	21.6846	20.7634	23.685	23.3615	21.4271	20.7861	23.7423	23.1286	21.7064	21.3007	23.2394	23.4388	Carbon_metabolism	Pyruvate_AcetylCoA	Intracellular	Streptomyces coelicolor (strain ATCC BAA-471 / A3(2) / M145)
SCO2371	D6EFX1	SCO2371 Pyruvate dehydrogenase E1 component	SC	1.07e-08	0.000676872	6.43e-09	0.491225	5.47e-09	0.553251	0.00517599	0.154088	71.25	90	91.5	112.5	48.75	73	86	80	66.25	101.5	66.5	72.5	Carbon_metabolism	Pyruvate_AcetylCoA	Intracellular	Streptomyces lividans TK24
SCO3563	D6EQH5	SCO3563 Acetyl-coenzyme A synthetase	SC	0.0148033	1.48e-14	0.491832	0.714848	0.0146739	0.833919	0.147235	0.200849	75	80.75	47.5	50	53.25	71.25	53.5	43.5	67	68.75	58.5	55.25	Carbon_metabolism	Pyruvate_AcetylCoA	Intracellular	Streptomyces lividans TK24
SCO3815	Q9XA62	SCO3815 Dihydrolipoamide acyltransferase component E2	SC	0.80112	0.431067	0.923857	0.604323	0.031641	0.906678	1	0.0859914	55.5	44.75	54.25	62.75	50.5	50	57	53.5	53.5	62.5	53.75	48.75	Carbon_metabolism	Pyruvate_AcetylCoA	Intracellular	Streptomyces coelicolor (strain ATCC BAA-471 / A3(2) / M145)
SCO5424	D6ET47	SCO5424 Acetate kinase	XIC	0.324637	0.582842	0.00641064	0.888061	0.0217703	0.97379	0.949495	0.117362	14.3792	14.4401	12.8182	14.4286	13.453	14.9913	14.6409	14.4278	13.553	14.348	14.5207	15.2841	Carbon_metabolism	Pyruvate_AcetylCoA	Intracellular	Streptomyces lividans TK24
SCO5425	Q8CJR5	SCO5425 Pta, phosphate acetyltransferase	SC	0.00388704	0.665217	0.161671	0.86097	0.00497814	0.891688	0.132806	0.493944	21	23.75	21.25	23.25	12.5	19.5	25.75	20.75	23.5	32.5	23.25	23.5	Carbon_metabolism	Pyruvate_AcetylCoA	Intracellular	Streptomyces coelicolor (strain ATCC BAA-471 / A3(2) / M145)
SCO0884	Q9RD26	SCO0884 Protein of the pyridine nucleotide-disulfide oxidoreductase family	XIC_SC	5.46e-09	0.288814	0.703322	0.990746	0.0648209	0.843106	0.81778	0.870577	14.4294	14.4461	13.8516	14.015	14.4565	14.0365	14.745	14.1983	16.5844	15.9816	17.5173	17.8651	Carbon_metabolism	Pyruvate_AcetylCoA	Intracellular	Streptomyces coelicolor (strain ATCC BAA-471 / A3(2) / M145)
SCO3829	D6EN87	SCO3829 Dihydrolipoamide acyltransferase component E2	SC	9.75e-05	0.0887322	0.3215	0.996444	3.49e-09	0.617166	0.699787	1	32	31.75	32.75	33.5	18.5	14.5	31.75	32.25	33.5	26.5	24.25	20.75	Carbon_metabolism	Pyruvate_AcetylCoA	Intracellular	Streptomyces lividans TK24
SCO4919	Q9EWF0	SCO4919 Dihydrolipoamide dehydrogenase (NAD+ dpt)	SC	0.000847256	0.121869	0.691328	0.835602	0.00803944	0.835564	0.3158	0.131387	46.25	42	51	55.25	36	45.25	53	44	37.25	47.25	37.25	35	Carbon_metabolism	Pyruvate_AcetylCoA	Intracellular	Streptomyces coelicolor (strain ATCC BAA-471 / A3(2) / M145)
SCO0546	Q9RK64	SCO0546 Pyruvate carboxylase	XIC	3.8e-09	9.33e-17	1.61e-06	0.907534	1.92e-17	0.434927	0.155184	0.0111481	24.299	24.4856	22.8138	23.2925	23.9648	23.9695	22.62	23.1396	23.4308	23.7369	24.0531	24.0779	Carbon_metabolism	TCA_cycle	Intracellular	Streptomyces coelicolor (strain ATCC BAA-471 / A3(2) / M145)
SCO2180	A0A076MBL0|A0A4R8PGM9	SCO2180 Dihydrolipoyl dehydrogenase	SC	5.71e-06	0.00147067	7.63e-07	0.609367	0.0690586	0.760149	1	0.324213	227.75	235.75	202.25	236.25	208.75	250.5	189.25	209.5	187.5	212.25	192	203.75	Carbon_metabolism	TCA_cycle	Intracellular	Streptomyces lividans TK24
SCO6155	Q9ZBT3|D6EKQ4	SCO6155 Pyruvate dehydrogenase	XIC	3.34e-15	0.00313738	8.29e-08	0.824167	0.340806	0.172389	0.740515	0.492305	17.8015	18.4876	17.4281	18.1669	17.7941	18.3605	17.175	18.2196	19.0536	19.4777	19.0609	19.3028	Carbon_metabolism	TCA_cycle	Intracellular	Streptomyces coelicolor (strain ATCC BAA-471 / A3(2) / M145)
SCO7412	Q9L147|D6EVT3	SCO7412 Pyruvate dehydrogenase/oxidase	XIC	4.45e-12	0.432002	0.754106	0.89451	0.00496432	0.257364	0.644755	0.459865	15.4111	15.0989	14.1823	15.2158	14.295	15.0273	14.3216	14.1398	18.1763	16.5101	19.3945	18.9537	Carbon_metabolism	TCA_cycle	Intracellular	Streptomyces coelicolor (strain ATCC BAA-471 / A3(2) / M145)
SCO0923	Q9RCY7|D6EWQ6	SCO0923 Succinate dehydrogenase flavoprotein subunit	XIC_SC	5.2e-07	6.89e-23	0.111049	0.714378	7.55e-07	4.09e-06	4.08e-05	1.65e-05	16.7473	19.1904	21.6667	21.2745	17.0715	18.8794	21.9661	21.4664	20.3562	18.868	21.827	21.2979	Carbon_metabolism	TCA_cycle	Intracellular	Streptomyces coelicolor (strain ATCC BAA-471 / A3(2) / M145)
SCO2181	A0A076MBH9|Q9S2Q5	SCO2181 Dihydrolipoamide succinyltransferase	SC	9.29e-12	0.859	2.31e-16	0.883098	0.495302	0.643169	0.000895589	0.0225086	181.25	225.75	172.25	218.75	131.75	191.25	167.5	167.5	153.75	204	176.25	179.5	Carbon_metabolism	TCA_cycle	Intracellular	Streptomyces lividans TK24
SCO2736	Q9R339|D6EY17	SCO2736 Citrate synthase	XIC_SC	1.88e-13	3.35e-05	0.469783	0.984552	0.0149374	0.514146	0.586954	0.539112	25.5541	25.4993	26.0127	26.1511	25.8008	26.0975	25.8955	26.0504	24.7729	24.5177	25.0619	25.2236	Carbon_metabolism	TCA_cycle	Intracellular	Streptomyces coelicolor (strain ATCC BAA-471 / A3(2) / M145)
SCO2951	D6EV65	SCO2951 Malate dehydrogenase	SC	0.614793	3.58e-10	0.459593	0.933647	0.9553	0.572431	0.930557	0.216338	56.75	47	41	40	57.5	54.75	38	45.5	53.75	55.75	46	36	Carbon_metabolism	TCA_cycle	Intracellular	Streptomyces lividans TK24
SCO4388	Q9K3V6	SCO4388 Citrate synthase	XIC	6.49e-17	0.620013	0.599468	0.89997	0.562186	0.0853363	0.862869	0.0758281	13.788	14.6083	15.0664	13.9233	15.1463	13.7825	14.4496	14.0544	17.7176	18.0618	17.7741	18.5944	Carbon_metabolism	TCA_cycle	Intracellular	Streptomyces coelicolor (strain ATCC BAA-471 / A3(2) / M145)
SCO4594	Q9F2W7	SCO4594 2-oxoglutarate ferredoxin oxidoreductase	XIC	6.34e-06	0.634044	0.818026	0.984204	0.55012	0.642896	0.915686	0.459865	14.5352	14.4896	14.0432	14.8445	15.0374	14.4667	14.2256	13.9292	15.6325	16.8206	16.6408	16.2077	Carbon_metabolism	TCA_cycle	Intracellular	Streptomyces coelicolor (strain ATCC BAA-471 / A3(2) / M145)
SCO4595	D6EJM9	SCO4595 Oxoglutarate dehydrogenase	XIC_SC	0.242535	0.629044	0.0108837	0.922401	0.209804	0.687368	0.537063	0.864905	15.7315	14.4392	14.8512	14.2543	14.7826	13.6969	15.3853	14.3819	14.5266	13.6445	14.3648	14.5254	Carbon_metabolism	TCA_cycle	Intracellular	Streptomyces lividans TK24
SCO4808	D6ECR5	SCO4808 Succinyl-CoA synthase subunit beta-1	SC	4.11e-24	0.00539498	0.0397807	0.933647	0.476394	0.977914	0.904191	0.100083	223	198	214.25	217.75	195.75	180.5	206.25	203.25	153.25	156.75	184.25	156.75	Carbon_metabolism	TCA_cycle	Intracellular	Streptomyces lividans TK24
SCO4809	D6ECR4	SCO4809 Succinyl-CoA synthase subunit alpha	SC	0.0292783	0.131977	0.149779	0.996444	0.0292572	0.891688	0.416184	0.714635	74	76.75	88.5	72.25	81	74	75.75	69.75	61.75	63.25	78.25	73.5	Carbon_metabolism	TCA_cycle	Intracellular	Streptomyces lividans TK24
SCO4827	D6ECP6	SCO4827 Malate dehydrogenase	SC	5.6e-10	0.458888	0.73293	0.444785	1.95e-10	0.240769	0.28657	0.363932	97.75	87	122.5	115	141	150.25	128.25	107.25	113.75	128.75	111.75	115.25	Carbon_metabolism	TCA_cycle	Intracellular	Streptomyces lividans TK24
SCO4855	Q9KZ91|D6ECL7	SCO4855 Succinate dehydrogenase iron-sulfur subunit	XIC_SC	9.47e-11	9.49e-12	0.542189	0.793455	4.08e-08	0.119663	0.022434	0.903307	22.435	22.2607	22.2818	22.3581	22.8614	22.63	22.1691	22.2801	22.3882	22.4249	21.1514	21.5943	Carbon_metabolism	TCA_cycle	Intracellular	Streptomyces coelicolor (strain ATCC BAA-471 / A3(2) / M145)
SCO4856	D6ECL6	SCO4856 Succinate dehydrogenase flavoprotein subunit	SC	0.015995	2.03e-12	0.491481	0.446288	0.00118184	0.372272	0.112169	0.0261488	121	107.75	99.75	101	111	130	108.75	104	106	135.75	89	76.75	Carbon_metabolism	TCA_cycle	Intracellular	Streptomyces lividans TK24
SCO4857	D6ECL5|Q9KZ89	SCO4857 Succinate dehydrogenase membrane subunit	XIC	0.175839	5.03e-05	0.969969	0.937269	1.74e-05	0.819075	0.390397	0.217577	20.6163	20.3007	19.6891	20.3455	20.4744	19.9234	20.0707	20.6867	20.9012	21.0487	19.1173	18.6254	Carbon_metabolism	TCA_cycle	Multi-transmembrane	Streptomyces lividans TK24
SCO4858	Q9KZ88|D6ECL4	SCO4858 Succinate dehydrogenase membrane subunit	XIC	0.00583502	4.07e-08	0.0141945	0.895832	0.00202645	0.157271	0.000949824	0.525744	20.3907	20.5499	19.7057	14.3479	19.3332	20.1819	19.9854	18.1745	19.4246	20.5437	16.4882	14.5462	Carbon_metabolism	TCA_cycle	Multi-transmembrane	Streptomyces coelicolor (strain ATCC BAA-471 / A3(2) / M145)
SCO5044	A0A076M047|Q9FBN4	SCO5044 Fumarate hydratase	SC	0.332283	0.00293919	0.0179943	0.751168	0.0423361	0.717584	0.28657	0.82928	54.5	46.5	42.25	34.75	39	40.75	44	38.75	47.75	46.5	45.5	32	Carbon_metabolism	TCA_cycle	Intracellular	Streptomyces lividans TK24
SCO5281	A0A076M6N6|Q9FBR4	SCO5281 Oxoglutarate dehydrogenase E1 component	SC	3.63e-29	0.222306	0.90687	0.0643273	0.00656705	0.339681	0.573716	0.00492209	339	324.75	318.75	350.75	300.5	323.25	319.5	315.25	273.75	286.25	269.75	227.5	Carbon_metabolism	TCA_cycle	Intracellular	Streptomyces lividans TK24
SCO5831	O70007|D6EP41	SCO5831 Citrate synthase-like protein	XIC	4.88e-09	8.91e-15	0.0517287	0.649372	2.01e-10	3.82e-06	0.00273724	0.00797064	15.3733	18.0051	17.5203	17.9455	14.8374	14.5001	17.9441	17.857	17.1819	17.1587	18.1015	17.1073	Carbon_metabolism	TCA_cycle	Intracellular	Streptomyces coelicolor (strain ATCC BAA-471 / A3(2) / M145)
SCO5999	Q7AKF3|D6ELV9	SCO5999 Aconitate hydratase	XIC_SC	4.01e-14	1.2e-12	2.01e-07	0.934027	7.44e-10	0.173557	0.732534	0.300301	24.4524	24.3798	25.2515	24.9399	24.1641	23.5949	25.2532	24.8672	24.2383	23.6389	24.0194	23.7039	Carbon_metabolism	TCA_cycle	Intracellular	Streptomyces coelicolor (strain ATCC BAA-471 / A3(2) / M145)
SCO6243	D6EJQ8	SCO6243 Malate synthase	SC	3.58e-08	0.000226403	0.0127196	0.996444	0.00245883	0.310504	0.603859	0.896519	20.5	24.25	9.5	13.25	8	14.25	9	14.25	22.5	20.5	15.75	20.25	Carbon_metabolism	TCA_cycle	Intracellular	Streptomyces lividans TK24
SCO6471	A0A076M3C5|Q9ZBK3	SCO6471 Citrate lyase	SC	0.362988	0.109134	0.0280689	0.51692	0.815915	0.908269	0.716564	0.0700546	28.25	16	19	22	23.5	22.5	22.75	19	22.5	20.25	20.5	14.5	Carbon_metabolism	TCA_cycle	Intracellular	Streptomyces lividans TK24
SCO7000	Q9KZF3	SCO7000 Isocitrate dehydrogenase	XIC	2.19e-22	0.424272	0.363548	0.907534	0.113588	0.329592	0.638387	0.651267	14.4923	14.1459	13.9944	14.3325	14.3991	14.8037	13.8811	15.098	19.7117	19.8186	20.7382	20.4926	Carbon_metabolism	TCA_cycle	Intracellular	Streptomyces coelicolor (strain ATCC BAA-471 / A3(2) / M145)
SCO5042	Q9FBN6	SCO5042 Fumarate hydratase class II	XIC_SC	1.01e-11	1.33e-16	0.242315	0.930068	5.12e-07	8.89e-05	0.180138	7.15e-05	20.3907	22.1763	21.8729	21.739	20.146	19.4998	21.8931	21.6101	21.2097	20.9776	22.5535	22.821	Carbon_metabolism	TCA_cycle	Intracellular	Streptomyces coelicolor (strain ATCC BAA-471 / A3(2) / M145)
SCO6205	Q9Z597|D6EKK8	SCO6205 Dehydrogenase possibly involved in glyoxylate degradation	XIC	1.48e-16	0.000236106	0.62566	0.984815	0.011792	0.102593	0.938123	0.0450478	15.8707	17.3818	16.6233	16.5832	15.5687	14.8825	16.3283	16.5951	18.7205	18.3223	19.266	19.2759	Carbon_metabolism	TCA_cycle	Intracellular	Streptomyces coelicolor (strain ATCC BAA-471 / A3(2) / M145)
SCO2004	D6EKB3|Q9S2J9	SCO2004 Putative formate dehydrogenase	XIC	1.65e-07	3.16e-14	0.164244	0.908391	0.000191669	0.822851	0.938123	0.694666	20.1655	19.8135	17.3521	17.4164	19.6951	19.6995	17.559	17.1394	20.4618	19.9306	19.438	19.098	Carbon_metabolism	TCA_cycle	Intracellular	Streptomyces lividans TK24
SCO3420	D6EQL5	SCO3420 Succinate-semialdehyde dehydrogenase (NAD+ dpt)	XIC	7.78e-22	0.214904	0.0613858	0.956397	0.803763	0.481346	0.557616	0.958015	19.5877	19.7544	18.9763	19.4177	19.6137	19.4327	19.1531	19.6254	13.8617	14.5431	13.4318	14.5131	Carbon_metabolism	TCA_cycle	Intracellular	Streptomyces lividans TK24
SCO3817	D6ENA0	SCO3817 Putative branched-chain alpha keto acid dehydrogenase E1 alpha subunit	SC	0.694874	0.496579	0.512646	0.678382	0.0227095	0.523754	0.756378	0.107641	46	34.25	38	39	33.75	35.75	43.75	36.25	37.25	46.25	35.25	31.25	Carbon_metabolism	TCA_cycle	Intracellular	Streptomyces lividans TK24
SCO3831	Q8CJV5|D6EN85	SCO3831 E1-alpha branched-chain alpha keto acid dehydrogenase	XIC_SC	0.349581	0.00132106	0.0343644	0.937269	2.17e-06	0.797149	0.340566	0.978399	20.2835	20.0095	20.7579	20.8029	20.103	19.7189	20.8389	20.6747	20.9758	20.5091	20.3039	20.1733	Carbon_metabolism	TCA_cycle	Intracellular	Streptomyces coelicolor (strain ATCC BAA-471 / A3(2) / M145)
SCO5261	D6EUM6	SCO5261 Malic enzyme	SC	0.249779	0.00539498	1.35e-05	0.386948	1.66e-05	0.811825	1	1	46.25	37	49.25	44.5	36.5	28.5	57.75	43	47.25	38.25	42.25	32.25	Carbon_metabolism	TCA_cycle	Intracellular	Streptomyces lividans TK24
SCO3484	Q9RKF3	SCO3484 ABC-type sugar-binding transport system	XIC_SC	1.4e-20	0.000279524	0.253261	0.824167	2.13e-07	0.755034	0.288931	0.258607	13.8506	15.2026	14.8153	14.374	14.4224	14.1002	14.5328	14.8849	21.3692	22.5873	18.6117	18.5097	Carbon_metabolism	Transport_sugar	Lipid anchored	Streptomyces coelicolor (strain ATCC BAA-471 / A3(2) / M145)
SCO3667	Q9KYQ3|D6EPG1	SCO3667 ABC-type xylose transport system	XIC_SC	9.26e-07	2.6e-08	0.00166874	0.999903	0.35775	0.0158603	0.377969	0.415845	21.3995	20.3377	20.4695	20.0243	21.5022	21.3624	20.6092	20.7382	20.7067	20.594	20.329	20.089	Carbon_metabolism	Transport_sugar	Lipid anchored	Streptomyces coelicolor (strain ATCC BAA-471 / A3(2) / M145)
SCO4886	D6ECI7	SCO4886 Sugar ABC transporter ATP-binding protein	SC	0.0208279	1.53e-15	0.73999	0.946192	0.00853797	0.828112	0.715965	0.442704	46.75	39.5	34.5	35.25	47	52	38	35.75	57.25	60.75	36.25	29.75	Carbon_metabolism	Transport_sugar	Intracellular	Streptomyces lividans TK24
SCO6009	O50503|A0A076M0X2	SCO6009 D-xylose transporter subunit XylF	XIC_SC	0.00145807	1.17e-05	0.314233	0.982074	6.45e-11	0.364473	0.00117048	0.911516	25.4259	25.0353	24.3086	24.601	25.2531	25.1853	24.0126	24.5762	24.8201	24.6316	25.2477	25.5549	Carbon_metabolism	Transport_sugar	Lipid anchored	Streptomyces coelicolor (strain ATCC BAA-471 / A3(2) / M145)
SCO6979	D6EDU0	SCO6979 ABC-type sugar transport system	XIC_SC	0.0199591	0.167315	0.000376479	0.853774	0.581455	0.0207139	0.732942	0.830676	18.1058	14.4863	17.0462	13.5927	20.0735	15.205	17.5505	14.7479	14.7703	15.2124	14.7141	15.2232	Carbon_metabolism	Transport_sugar	Lipid anchored	Streptomyces lividans TK24
SCO7028	Q9L027|D6EDN8	SCO7028 BxlE xylobiose transporter	XIC_SC	1.59e-12	0.00122699	0.438106	0.793455	0.366261	0.0815002	0.70063	0.788502	17.4972	16.0136	14.7546	15.5915	15.1554	14.4378	12.0892	11.2091	20.2393	22.8596	18.8228	21.897	Carbon_metabolism	Transport_sugar	Lipid anchored	Streptomyces coelicolor (strain ATCC BAA-471 / A3(2) / M145)
SCO0721	Q9L2I8|D6EYF8	SCO0721 Trehalose/maltose hydrolase or phosphorylase	XIC	1.89e-05	0.0224771	0.368769	0.964911	0.00724771	0.132968	0.974567	0.206034	15.0457	17.143	15.4847	15.7438	14.9058	14.6204	15.0224	15.8681	16.3602	15.556	17.8412	17.6037	Carbon_metabolism		Intracellular	Streptomyces coelicolor (strain ATCC BAA-471 / A3(2) / M145)
SCO3326	D6ERW7	SCO3326 Putative epimerase	SC	0.00306045	0.449588	0.652739	0.452864	0.0180672	0.301476	1	0.623356	18.75	14.25	15.5	17	12.75	14	16.5	15	11.25	17.25	7.75	10	Carbon_metabolism		Intracellular	Streptomyces lividans TK24
EcaC	Q8KVU1|D6ESH8	EcaC (Fragment)	XIC	6.17e-06	0.000142352	0.490701	0.887616	1.31e-06	0.0862326	0.84704	0.0973216	14.8153	14.0457	13.7744	14.3536	16.5692	19.0444	14.1946	14.3202	14.748	14.1423	15.1242	14.8029	Cell_wall	Cell_wall_biosynthesis		Streptomyces coelicolor (strain ATCC BAA-471 / A3(2) / M145)
EcaE	Q8KVU3	EcaE (Fragment)	XIC	0.024057	0.0037744	0.680701	0.793455	0.98955	0.589516	0.66209	0.634775	14.4667	14.5893	15.3474	15.1126	14.2387	14.2797	14.8544	15.2157	13.6676	13.6987	15.0552	13.8788	Cell_wall	Cell_wall_biosynthesis		Streptomyces coelicolor (strain ATCC BAA-471 / A3(2) / M145)
SCO0072	Q8CK70	SCO0072 Uncharacterized conserved protein RhaS	XIC_SC	2.45e-10	0.848705	0.126362	0.975688	0.741421	0.523621	0.613885	0.763705	16.6168	15.9266	16.0745	15.9182	15.4578	15.3112	15.9876	15.757	20.7148	18.3743	19.9172	19.3215	Cell_wall	Cell_wall_biosynthesis	Secretory(released) (with CS)	Streptomyces coelicolor (strain ATCC BAA-471 / A3(2) / M145)
SCO1212	Q9FCA1|D6ESE4	SCO1212 MurE, putative UDP-N-acetylmuramyl tripeptide synthase	XIC_SC	2.61e-06	0.000143271	7.43e-06	0.887616	0.00168156	0.0210677	0.922952	0.161967	20.6146	20.824	21.2917	20.8396	20.4796	19.7226	21.096	20.8513	20.7004	19.7527	20.6633	19.7281	Cell_wall	Cell_wall_biosynthesis	Intracellular	Streptomyces coelicolor (strain ATCC BAA-471 / A3(2) / M145)
SCO1423	A0A076M928|Q9RKY2	SCO1423 Glycosyltransferase	SC	0.533889	0.339359	0.000669639	0.851016	0.0071129	0.59688	0.438468	0.646618	34.5	23.75	24	25	27	17	31.5	23.5	29.75	26.25	23.75	19.75	Cell_wall	Cell_wall_biosynthesis	Intracellular	Streptomyces lividans TK24
SCO2084	D6EJ19	SCO2084 MurG, N-acetylglucosaminyltransferase	SC	0.00253127	2.66e-10	0.398821	0.926743	0.596888	0.949013	0.636496	0.222293	71.25	69	51.25	59.75	59	71.75	54.75	51.25	58.25	64.5	46.75	42	Cell_wall	Cell_wall_biosynthesis	Intracellular	Streptomyces lividans TK24
SCO2086	A0A076M7F5|Q9S2W9	SCO2086 UDP-N-acetylmuramoylalanine--D-glutamate ligase	SC	6.44e-06	0.858679	0.00727882	0.511261	0.00505158	0.510002	0.675574	0.039398	31.5	18.5	23.25	19.5	18.25	17	26.5	21.5	14.75	19.75	17.25	9.75	Cell_wall	Cell_wall_biosynthesis	Intracellular	Streptomyces lividans TK24
SCO2087	P56833|A0A076M5P9	SCO2087 Phospho-N-acetylmuramoyl-pentapeptide-transferase	XIC	0.35769	6.57e-05	1.67e-06	0.939969	0.355889	0.472851	0.0838074	0.508596	18.331	18.8398	17.87	18.613	18.4854	18.8084	17.831	18.5683	18.412	18.8289	17.1185	18.609	Cell_wall	Cell_wall_biosynthesis	Multi-transmembrane	Streptomyces coelicolor (strain ATCC BAA-471 / A3(2) / M145)
SCO2088	D6EJ15	SCO2088 MurF, putative UDP-N-acetylmuramoyl-tripeptide--D-alanyl-D-alanine	SC	0.0106322	0.924205	0.553046	0.993517	1.38e-11	0.415396	0.331378	0.00344677	42.25	40.25	35.75	40.75	28.5	23	46	38.25	33.75	47.25	33	19.75	Cell_wall	Cell_wall_biosynthesis	Intracellular	Streptomyces lividans TK24
SCO2089	A0A076MBT3|Q9S2W7	SCO2089 MurE, putative UDP-N-acetylmuramyl tripeptide synthase	SC	0.00612462	0.0221437	0.661318	0.604323	0.00344029	0.931845	0.82845	0.596132	51.25	50.5	45.25	46.25	46.75	42.5	49.25	46.75	45	49.5	37	30.25	Cell_wall	Cell_wall_biosynthesis	Intracellular	Streptomyces lividans TK24
SCO2116	Q9S2M7|A0A076M7D4	SCO2116 Putative secreted 1,6-anhydro-N-acetylmuramyl-L-alanine amidase	XIC_SC	8.65e-21	8.34e-06	0.0354584	0.908391	1.09e-11	0.0143854	0.176364	0.286315	22.0384	21.8365	22.4279	22.4822	23.105	23.2088	22.5274	22.5521	23.7263	23.8802	22.9127	23.456	Cell_wall	Cell_wall_biosynthesis	Secretory(released) (with CS)	Streptomyces coelicolor (strain ATCC BAA-471 / A3(2) / M145)
SCO2345	D6EFZ8|Q9KY45	SCO2345 Putative peptidodoglycan-binding membrane protein	XIC	0.719681	0.0328364	0.00197564	0.92598	0.0270928	0.273088	0.8069	0.560585	16.4756	15.3309	15.8726	15.3663	15.4442	14.7042	16.4409	16.5936	16.3072	15.1532	17.1938	15.3056	Cell_wall	Cell_wall_biosynthesis	Intracellular /TMH start AFTER 60	Streptomyces lividans TK24
SCO2589	Q9RDJ7|D6ED12	SCO2589 Teichoic acid biosynthesis protein TagF	XIC	0.000812509	0.034596	0.50214	0.860085	0.536852	0.383741	0.101907	0.408513	18.6465	18.3222	18.3806	18.0906	17.8978	18.1659	18.2076	17.7002	18.4216	18.9382	18.4128	18.1841	Cell_wall	Cell_wall_biosynthesis	Intracellular	Streptomyces coelicolor (strain ATCC BAA-471 / A3(2) / M145)
SCO2592	Q9L1I4|D6ED09	SCO2592 Exopolysaccharide phosphotransferase	XIC_SC	7.79e-17	3.77e-27	2.31e-09	0.990746	1.97e-16	0.885849	0.0010625	0.440831	20.3745	19.4215	23.9548	23.7189	22.2228	21.5872	23.9067	23.5371	22.9365	21.9814	23.8523	23.6451	Cell_wall	Cell_wall_biosynthesis	Intracellular	Streptomyces coelicolor (strain ATCC BAA-471 / A3(2) / M145)
SCO2594	Q9L1I2|D6ED07	SCO2594 Exopolysaccharide phosphotransferase	XIC_SC	3.19e-22	5.07e-28	3.22e-08	0.894462	3.92e-20	0.796546	0.000205084	0.338749	16.789	15.7286	21.6863	21.4957	20.2678	19.6181	21.6984	21.4059	20.7611	19.6965	21.8147	21.775	Cell_wall	Cell_wall_biosynthesis	Intracellular	Streptomyces coelicolor (strain ATCC BAA-471 / A3(2) / M145)
SCO2608	D6ECZ0|Q9L1G9	SCO2608 Penicillin binding protein	XIC	1.71e-20	3.85e-08	2.68e-05	0.964911	6.41e-09	0.000895007	0.630457	0.00350575	20.2431	20.0405	19.6526	19.9754	19.8792	19.2232	19.7092	19.706	19.0265	18.607	18.1185	16.9128	Cell_wall	Cell_wall_biosynthesis	N-terminally anchored (No CS)	Streptomyces lividans TK24
SCO3480	Q9RKF7	SCO3480 Putative racemase PsaA-like	XIC_SC	1.89e-15	5.2e-05	0.930441	0.850438	2.11e-07	0.638612	0.959611	0.949001	14.3966	14.4477	14.5402	14.5918	14.6023	14.0297	14.5595	14.3745	20.4467	20.9762	16.4989	16.8518	Cell_wall	Cell_wall_biosynthesis	Intracellular	Streptomyces coelicolor (strain ATCC BAA-471 / A3(2) / M145)
SCO3794	Q9F324|D6ENC9	SCO3794 Teichuronic acid biosynthesis protein	XIC	0.00233796	8.51e-06	8.32e-08	0.942229	5.31e-05	0.397739	0.32245	0.0857536	18.9181	17.9877	19.7487	19.1186	18.8558	16.5623	19.6784	19.0928	18.8251	17.947	18.8211	17.4206	Cell_wall	Cell_wall_biosynthesis	Intracellular	Streptomyces coelicolor (strain ATCC BAA-471 / A3(2) / M145)
SCO3811	A0A076M7B8|Q9XA66	SCO3811 Putative D-alanyl-D-alanine carboxypeptidase	SC	0.0642044	2.49e-15	0.0765165	0.60611	0.392444	0.128572	0.463579	0.599369	36	23.25	21.75	16	32.75	35.75	26.75	20.5	31.75	35.25	19.75	17	Cell_wall	Cell_wall_biosynthesis	N-terminally anchored (with CS)	Streptomyces lividans TK24
SCO3847	D6EN69|Q9XA17	SCO3847 Putative secreted penicillin-binding protein	XIC	4.08e-05	3.44e-16	0.00616456	0.699957	1.83e-08	0.0451821	0.0289276	0.187101	14.1903	15.053	17.879	19.3146	14.9046	14.3401	16.3527	17.8825	15.4163	15.1645	16.0249	16.0604	Cell_wall	Cell_wall_biosynthesis	N-terminally anchored (No CS)	Streptomyces lividans TK24
SCO3901	A0A076M0R3|Q9X8T7	SCO3901 Membrane carboxypeptidase/penicillin-binding protein	XIC_SC	5.44e-07	1.36e-11	4.45e-10	0.77699	3.68e-11	0.229141	0.00295806	0.0244511	21.611	20.3937	22.4543	22.2219	21.3923	20.1095	22.1134	21.7395	21.4952	21.1154	21.1818	20.6451	Cell_wall	Cell_wall_biosynthesis	N-terminally anchored (with CS)	Streptomyces lividans TK24
SCO4584	Q9F2X7|D6EFJ9	SCO4584 Outer membrane lipoprotein-sorting protein LolA	XIC_SC	7.69e-12	0.147906	0.763692	0.793455	0.0002278	0.349355	0.540083	0.57722	19.7296	19.7436	19.4509	18.8948	19.4095	19.8259	19.9507	19.8724	20.495	20.6532	21.2535	21.6244	Cell_wall	Cell_wall_biosynthesis	N-terminally anchored (No CS)	Streptomyces coelicolor (strain ATCC BAA-471 / A3(2) / M145)
SCO4643	D6EFF5	SCO4643 UDP-N-acetylenolpyruvoylglucosamine reductase	XIC	0.000562524	0.481734	0.157001	0.815528	0.987809	0.427368	0.644614	0.183771	19.184	19.0415	18.9606	19.0239	18.6471	19.0975	19.1158	18.4839	18.7955	18.1861	18.5769	18.1821	Cell_wall	Cell_wall_biosynthesis	Intracellular	Streptomyces lividans TK24
SCO4878	Q9AK48|D6ECJ5	SCO4878 Putative glycosyltransferase	XIC_SC	1.12e-05	1.77e-20	0.226064	0.876731	0.00252208	0.782214	0.452787	0.866151	22.2113	21.7112	14.2256	14.9688	24.9664	25.1156	12.7523	14.7207	20.6327	21.2279	11.7209	12.5992	Cell_wall	Cell_wall_biosynthesis	Intracellular	Streptomyces coelicolor (strain ATCC BAA-471 / A3(2) / M145)
SCO4879	D6ECJ4	SCO4879 Uncharacterized protein	XIC_SC	3.1e-09	1.45e-23	0.720523	0.84741	2.55e-06	0.895239	0.976994	0.743105	21.2345	20.7157	15.3582	15.552	23.6943	23.8982	14.4003	14.3335	19.7943	19.7641	13.4497	12.8556	Cell_wall	Cell_wall_biosynthesis	Intracellular	Streptomyces lividans TK24
SCO5560	Q9ZBR9|D6ERL1	SCO5560 D-alanine--D-alanine ligase	XIC	0.00984136	3.03e-08	0.00042051	0.964911	0.0150339	0.21446	0.507147	0.250537	18.5023	18.5663	19.2262	18.8012	18.1607	16.9923	19.3826	18.7352	18.8323	17.8054	19.2181	19.1144	Cell_wall	Cell_wall_biosynthesis	Intracellular	Streptomyces coelicolor (strain ATCC BAA-471 / A3(2) / M145)
SCO5998	Q8CJP9|D6ELW1	SCO5998 MurA2, putative UDP-N-acetylglucosamine transferase	XIC_SC	0.00255675	3.62e-11	5.24e-06	0.92913	0.317598	0.872707	0.839214	0.206034	19.7876	19.5005	20.6271	19.9209	19.7889	19.1966	20.7062	20.185	20.21	19.5001	20.7947	20.6739	Cell_wall	Cell_wall_biosynthesis	Intracellular	Streptomyces coelicolor (strain ATCC BAA-471 / A3(2) / M145)
SCO6131	Q9Z541|D6EKS6	SCO6131 D-Ala-D-Ala Carboxypeptidase	XIC_SC	0.318718	3.67e-15	0.00908947	0.937269	7.88e-05	0.456423	0.729534	0.0246831	19.6364	17.4853	14.4891	14.2971	18.4331	18.6454	15.5067	14.612	17.418	17.819	16.8176	15.4144	Cell_wall	Cell_wall_biosynthesis	N-terminally anchored (No CS)	Streptomyces coelicolor (strain ATCC BAA-471 / A3(2) / M145)
SCO6272	Q9EX55	SCO6272 Putative secreted FAD-binding protein	XIC_SC	1.67e-07	0.102119	0.00140311	0.98193	0.000704402	0.0856156	0.224087	0.790627	20.7757	19.4	19.4924	18.8121	20.4395	20.1625	20.1382	20.0111	20.8011	20.2232	20.9307	21.0065	Cell_wall	Cell_wall_biosynthesis	Secretory(released) (with CS)	Streptomyces coelicolor (strain ATCC BAA-471 / A3(2) / M145)
SCO6651	A0A076LZI9|Q8CJM1	SCO6651 Putative glycosyl transferase	XIC_SC	9.38e-13	0.0373557	0.215789	0.894462	0.0649603	0.567195	0.111657	0.929844	13.8767	14.592	13.9238	13.4814	13.6959	13.8344	14.7297	13.0745	19.3274	19.3231	18.3383	16.3056	Cell_wall	Cell_wall_biosynthesis	Intracellular	Streptomyces lividans TK24
SCO7194	Q9FBY8|A0A076M1Y4	SCO7194 Putative dTDP-L-rhamnose synthase (polysaccharide biosynthesis protein)	XIC	7.76e-07	0.403022	0.981233	0.901748	0.748895	0.146477	0.329934	0.571035	14.8212	14.0989	15.2741	14.5881	14.2772	14.4052	14.6309	13.9494	15.2203	17.2242	16.6303	16.6527	Cell_wall	Cell_wall_biosynthesis	N-terminally anchored (No CS)	Streptomyces coelicolor (strain ATCC BAA-471 / A3(2) / M145)
SCO6060	D6ELP7	SCO6060 UDP-N-acetylmuramate--L-alanine ligase	SC	0.00115726	0.714092	0.461004	0.996444	0.00864807	1	0.451052	0.483623	37.25	34.75	33.75	31.75	25	24.75	34.75	32.25	26	30.5	29.5	21.25	Cell_wall	Cell_wall_biosynthesis	Intracellular	Streptomyces lividans TK24
SCO0400	Q9RJI8	SCO0400 Epimerase	XIC	7.57e-08	1.89e-13	8.47e-06	0.806108	3.28e-09	0.183417	0.548937	0.0261315	19.9042	20.7747	18.0169	17.9351	20.3194	20.8723	18.1525	19.6148	19.7078	20.5611	20.1098	20.2412	Cell_wall	Cell_wall_biosynthesis	Intracellular	Streptomyces coelicolor (strain ATCC BAA-471 / A3(2) / M145)
SCO4880	Q9AK46|D6ECJ3	SCO4880 Transferase (Biosynthesis of teichulosonic acid-cell wall glycopolymer)	XIC_SC	1.5e-05	7e-26	0.0911522	0.493932	4.89e-07	0.770632	0.00744417	0.601005	22.4376	21.7521	14.3136	15.9964	25.14	24.9051	14.6588	15.2675	21.9722	21.7289	14.6538	16.3534	Cell_wall	Cell_wall_biosynthesis	Intracellular	Streptomyces coelicolor (strain ATCC BAA-471 / A3(2) / M145)
SCO4881	Q9AK45|D6ECJ2	SCO4881 N-acetylneuraminic acid synthase (Biosynthesis of teichulosonic acid-cell wall glycopolymer)	XIC_SC	0.0103506	1.05e-21	0.0224589	0.857868	0.0014425	0.733909	0.00220347	0.730377	24.5426	23.8646	15.0506	17.763	26.5935	25.9549	12.6252	16.4705	23.8785	23.2954	13.5688	15.3288	Cell_wall	Cell_wall_biosynthesis	Intracellular	Streptomyces coelicolor (strain ATCC BAA-471 / A3(2) / M145)
SCO4882	Q9AK44|D6ECJ1	SCO4882 Teichulosonic protein (Biosynthesis of teichulosonic acid-cell wall glycopolymer)	XIC_SC	0.000322824	9.26e-20	0.823871	0.932951	0.000526162	0.352838	0.642398	0.524888	20.4453	20.1487	14.8474	15.1953	22.6679	23.5152	14.565	14.8011	20.0824	20.0761	15.3212	13.5559	Cell_wall	Cell_wall_biosynthesis	Intracellular	Streptomyces coelicolor (strain ATCC BAA-471 / A3(2) / M145)
SCO5746	A0A076LY89|O86806	SCO5746 Pyridoxal-phosphate-dependent aminotransferase	XIC_SC	8.32e-05	1.29e-20	0.00133888	0.677499	0.000293205	0.0333951	1.76e-05	0.0327174	19.4249	19.0181	15.9601	18.3313	19.7311	19.4073	15.3936	17.0483	19.2911	18.9524	15.5949	15.7107	Cell_wall	Cell_wall_biosynthesis	Intracellular	Streptomyces lividans TK24
SCO0118	D6EJA0|Q9RI60	SCO0118 Putative xylosidase/arabinosidase	XIC_SC	8.63e-23	0.109512	0.000735477	0.913303	4.08e-07	0.776242	0.279665	0.637657	20.538	21.0969	19.8252	20.0569	19.8395	20.6716	19.7618	19.9351	16.856	17.1517	17.6411	17.9011	Cell_wall	Cell_wall_degradation	Intracellular	Streptomyces lividans TK24
SCO0948	Q9RIV8	SCO0948 Alpha-mannosidase	XIC	0.000185117	0.115687	0.998777	0.890302	0.282126	0.47007	0.256543	0.0824878	13.7147	14.875	14.959	13.7444	15.032	13.8035	13.9392	14.096	15.3895	16.9661	15.3007	14.8458	Cell_wall	Cell_wall_degradation	Intracellular	Streptomyces coelicolor (strain ATCC BAA-471 / A3(2) / M145)
SCO2786	A0A076M3L0|Q9L068	SCO2786 Beta-N-acetylhexosaminidase	XIC	0.0802192	2.05e-06	0.00033878	0.928055	0.00216534	0.072133	0.288423	0.663713	16.9263	17.8421	15.3285	14.66	16.1484	17.5092	14.9933	15.7501	14.6897	16.6269	14.6395	16.3622	Cell_wall	Cell_wall_degradation	N-terminally anchored (with CS)	Streptomyces lividans TK24
SCO5286	Q9FBR0|D6EUK0	SCO5286 Putative secreted 1,4-beta-N-acetylmuramidase (Lyzozyme)	XIC	0.000739813	4.59e-07	0.229564	0.89804	0.000163322	0.534515	0.696965	0.329015	16.2867	14.8286	14.5137	14.5588	14.3885	14.8673	14.4739	14.1924	17.3749	16.7904	14.2898	14.0424	Cell_wall	Cell_wall_degradation	N-terminally anchored (with CS)	Streptomyces coelicolor (strain ATCC BAA-471 / A3(2) / M145)
SCO5466	Q9L1D9|D6ET05	SCO5466 1,4-beta-N-acetylmuramidase	XIC_SC	3.07e-13	6.98e-10	3.25e-07	0.806108	0.642311	0.157125	0.938527	0.650895	18.26	19.0356	17.1728	18.351	17.9633	19.0607	16.7284	17.9306	19.9195	20.5201	18.9883	19.2285	Cell_wall	Cell_wall_degradation	Intracellular	Streptomyces coelicolor (strain ATCC BAA-471 / A3(2) / M145)
SCO1788	Q9S212|D6EMF1	SCO1788 NagD-like sugar hydrolase / phosphatase	XIC	0.00493241	3.84e-10	0.847936	0.880628	0.09131	0.860623	0.793083	0.970237	21.2213	21.3198	20.3899	20.3451	21.3407	21.2479	20.6096	20.4961	20.7884	20.8511	20.3965	20.3443	Cell_wall	N_acetyl_glucosamine_metabolism	Intracellular	Streptomyces coelicolor (strain ATCC BAA-471 / A3(2) / M145)
SCO2590	D6ED11	SCO2590 UDP-N-acetylglucosamine-like transferase	XIC	0.511198	0.00953725	0.876521	0.793455	0.0396292	0.284693	0.548937	0.183019	16.373	14.4848	12.9906	13.8325	14.646	14.1605	13.6646	13.7116	13.6513	15.1869	14.2977	14.7026	Cell_wall	N_acetyl_glucosamine_metabolism	Intracellular	Streptomyces lividans TK24
SCO2758	Q9RDG9|A0A076M9V2	SCO2758 Beta-N-acetylglucosaminidase	XIC_SC	8.85e-18	9.97e-05	0.158002	0.932834	0.0295047	0.0699521	0.818179	0.768504	16.8745	16.449	15.5291	14.8138	16.2391	17.5021	15.1853	15.686	20.0678	20.7606	19.8165	20.8569	Cell_wall	N_acetyl_glucosamine_metabolism	Secretory(released) (with CS)	Streptomyces coelicolor (strain ATCC BAA-471 / A3(2) / M145)
SCO2789	Q9L065|D6EXW4	SCO2789 Hexosephosphate aminotransferase	XIC_SC	1.52e-10	7.42e-19	8.4e-07	0.878414	0.00147069	0.478732	0.00621499	0.483427	22.1847	21.5518	24.0349	23.8917	22.4872	21.2086	23.8068	23.6462	21.7663	20.8695	22.7541	22.3289	Cell_wall	N_acetyl_glucosamine_metabolism	Intracellular	Streptomyces coelicolor (strain ATCC BAA-471 / A3(2) / M145)
SCO2843	Q9RDA8|D6EWL3	SCO2843 Putative N-acetylglucosamine-6-phosphate deacetylase	XIC	0.000963894	2.23e-05	0.48796	0.883924	0.475849	0.75459	0.0254344	0.879687	19.902	20.1208	19.6284	19.3183	19.5557	20.0115	19.199	19.0996	19.1167	19.6906	19.2209	18.9537	Cell_wall	N_acetyl_glucosamine_metabolism	Intracellular	Streptomyces coelicolor (strain ATCC BAA-471 / A3(2) / M145)
SCO2988	Q9L047|D6EV28	SCO2988 UDP-glucose 4-epimerase	XIC_SC	0.000738756	6.56e-14	0.00504902	0.937269	0.000426458	0.0459217	0.973322	0.290634	20.8466	21.0664	21.5635	21.4637	20.6965	20.1994	21.6294	21.3782	21.1077	20.8173	21.5394	21.3538	Cell_wall	N_acetyl_glucosamine_metabolism	Intracellular	Streptomyces coelicolor (strain ATCC BAA-471 / A3(2) / M145)
SCO3052	Q93J51|D6EUW0	SCO3052 UDP-glucose 6-dehydrogenase	XIC_SC	5.35e-08	5.09e-11	0.00510703	0.824167	5.33e-05	0.0240721	0.572904	0.281086	19.9271	20.2051	20.7543	20.6446	20.0008	19.5094	20.7272	20.4344	20.6791	20.5265	20.8949	20.5734	Cell_wall	N_acetyl_glucosamine_metabolism	Intracellular	Streptomyces coelicolor (strain ATCC BAA-471 / A3(2) / M145)
SCO3122	Q8CJX6	SCO3122 UDP-N-acetylglucosamine pyrophosphorylase	SC	0.995206	0.899396	0.82723	0.958415	0.0465845	0.79888	0.81817	1	53.75	57	60	64.75	55.5	59.5	61	59	62.75	62.5	56.5	52.25	Cell_wall	N_acetyl_glucosamine_metabolism	Intracellular	Streptomyces coelicolor (strain ATCC BAA-471 / A3(2) / M145)
SCO3137	Q9K3S7|D6ETI4	SCO3137 UDP-glucose 4-epimerase	XIC_SC	3.1e-18	5.03e-05	0.211463	0.990746	0.538095	0.254425	0.31374	0.571035	23.1587	23.089	23.5645	23.1118	23.4481	23.5264	23.7715	23.6441	22.1314	22.1382	22.4842	22.513	Cell_wall	N_acetyl_glucosamine_metabolism	Intracellular	Streptomyces coelicolor (strain ATCC BAA-471 / A3(2) / M145)
SCO4284	Q9KXV7|D6EIR7	SCO4284 N-acetylglucosamine-6-phosphate deacetylase	XIC	0.52791	0.0328905	0.946634	0.937269	0.00809903	0.410076	0.993723	0.602839	17.0473	17.3429	18.1358	18.0837	17.2097	17.1413	17.8229	18.5322	17.8113	17.5306	17.5309	16.7934	Cell_wall	N_acetyl_glucosamine_metabolism	Intracellular	Streptomyces coelicolor (strain ATCC BAA-471 / A3(2) / M145)
SCO4736	Q53876|D6EE25	SCO4736 Phosphoglucosamine mutase	XIC_SC	1.69e-06	1.56e-09	0.00581472	0.922401	3.99e-07	0.177234	0.855057	0.0720681	20.613	21.0321	21.4602	21.0277	19.7654	18.5352	21.4814	21.268	21.1666	20.6409	21.4585	21.0841	Cell_wall	N_acetyl_glucosamine_metabolism	Intracellular	Streptomyces coelicolor (strain ATCC BAA-471 / A3(2) / M145)
SCO4740	O86781|D6EE21	SCO4740 Glutamine--fructose-6-phosphate aminotransferase	XIC	0.000117947	1.74e-12	0.943374	0.937269	3.23e-05	0.983015	0.217828	0.687978	17.0102	16.919	19.2767	19.2719	17.0419	16.6336	19.0588	19.5447	18.889	18.3979	18.9703	19.3668	Cell_wall	N_acetyl_glucosamine_metabolism	Intracellular	Streptomyces coelicolor (strain ATCC BAA-471 / A3(2) / M145)
SCO1361	Q9AKA1|D6EQY5	SCO1361 Pyridoxamine 5-phosphate oxidase	XIC_SC	3.22e-09	8.02e-08	0.0844889	0.812354	1.74e-11	0.392788	0.000718953	0.00949085	23.1021	23.4113	22.3252	21.4296	22.6291	23.382	22.1695	21.493	21.5249	21.1517	22.229	22.0523	Co_factors_and_Prosthetic_groups	B6_vitamin	Intracellular	Streptomyces coelicolor (strain ATCC BAA-471 / A3(2) / M145)
SCO1522	Q9L287|D6EPQ6	SCO1522 Glutamine amidotransferase subunit PdxT (B6 vitamin)	XIC	0.00447817	3.63e-06	3.85e-05	0.887616	0.00310254	0.154308	0.0274275	0.498099	18.1736	17.4801	18.138	18.0107	18.0056	15.9527	18.5119	17.9043	17.2765	14.2173	18.4876	17.8585	Co_factors_and_Prosthetic_groups	B6_vitamin	Intracellular	Streptomyces coelicolor (strain ATCC BAA-471 / A3(2) / M145)
SCO1523	D6EPQ5	SCO1523 Pyridoxal biosynthesis lyase PdxS	SC	2.23e-09	0.564433	0.000532579	0.299729	0.164344	0.450683	1	0.000267934	85.5	51.75	60.75	62.25	68.25	67.75	78.75	68	52.75	56.5	59.25	42.75	Co_factors_and_Prosthetic_groups	B6_vitamin	Intracellular	Streptomyces lividans TK24
SCO2080	Q9S2X1|D6EJ23	SCO2080 Pyridoxal 5-phosphate dependent enzyme	XIC	0.000381044	1.09e-05	0.734772	0.84741	0.438626	0.0909475	0.347408	0.0787587	18.5943	17.8013	17.805	17.6006	18.4834	18.9261	18.0085	17.8346	17.5927	18.2987	17.667	17.3618	Co_factors_and_Prosthetic_groups	B6_vitamin	Intracellular	Streptomyces coelicolor (strain ATCC BAA-471 / A3(2) / M145)
SCO4387	D6EIH3|Q9K3V7	SCO4387 Pyridoxine/pyridoxamine 5'-phosphate oxidase	XIC_SC	6.04e-12	0.000175541	0.0029495	0.926944	0.0117202	0.164885	0.668257	0.972437	19.9558	20.0299	19.476	19.414	19.5801	20.0056	19.3054	19.675	18.71	19.0914	18.7811	19.0068	Co_factors_and_Prosthetic_groups	B6_vitamin	Intracellular	Streptomyces lividans TK24
SCO0214	Q9RI34|D6EHU3	SCO0214 Pyridoxamine 5-phosphate oxidase	XIC	0.969623	9.76e-10	0.83284	0.793455	0.900521	0.400895	0.47889	0.821797	17.9954	17.9627	19.0119	19.3447	17.869	17.965	19.2116	19.3766	18.3265	17.5404	19.2141	19.147	Co_factors_and_Prosthetic_groups	B6_vitamin	Intracellular	Streptomyces coelicolor (strain ATCC BAA-471 / A3(2) / M145)
SCO1243	Q9FCC4|D6ESB2	SCO1243 8-amino-7-oxononanoate synthase	XIC	1.23e-08	1.44e-12	0.160454	0.861251	0.000194961	0.0997318	0.00025149	0.528841	16.8018	16.3373	17.8938	18.1949	16.8933	15.4299	17.9054	18.0859	18.1212	17.6488	18.0409	18.7641	Co_factors_and_Prosthetic_groups	Biotin	Intracellular	Streptomyces coelicolor (strain ATCC BAA-471 / A3(2) / M145)
SCO1244	Q9FCC3|D6ESB1	SCO1244 Biotin synthase	XIC	0.0144859	0.093951	0.000233851	0.85979	0.02397	0.154592	0.870264	0.325401	17.4343	15.1709	17.3272	15.5453	15.5381	14.9318	17.7828	15.9202	17.6915	16.6247	16.7228	17.0857	Co_factors_and_Prosthetic_groups	Biotin	Intracellular	Streptomyces coelicolor (strain ATCC BAA-471 / A3(2) / M145)
SCO1245	Q9FCC2|D6ESB0	SCO1245 Adenosylmethionine-8-amino-7-oxononanoate aminotransferase	XIC	1.67e-11	1.38e-05	8.96e-11	0.857868	0.000816349	0.548007	1.76e-05	0.750973	19.7264	18.6628	19.3681	19.0741	19.9865	18.9694	19.7503	19.7138	18.9946	17.9195	19.3379	18.9286	Co_factors_and_Prosthetic_groups	Biotin	Intracellular	Streptomyces coelicolor (strain ATCC BAA-471 / A3(2) / M145)
SCO1246	D6ESA9|Q9FCC1	SCO1246 ATP-dependent dethiobiotin synthetase BioD	XIC	2.45e-08	2.56e-05	5.42e-05	0.814738	0.0431853	0.564322	0.773962	0.912966	15.2398	14.1875	15.883	14.8846	14.739	14.2688	15.673	14.6211	16.4501	15.0857	18.5353	16.8711	Co_factors_and_Prosthetic_groups	Biotin	Intracellular	Streptomyces lividans TK24
SCO0462	Q9RJH2	SCO0462 2-dehydropantoate 2-reductase	XIC_SC	6.57e-14	0.000113633	0.0353695	0.907534	0.483343	0.48591	0.957144	0.916749	14.1068	15.7917	15.5888	16.9216	15.118	15.4377	16.8303	17.7065	19.7801	20.0582	20.7183	21.0608	Co_factors_and_Prosthetic_groups	Co_enzyme_A	Intracellular	Streptomyces coelicolor (strain ATCC BAA-471 / A3(2) / M145)
SCO1477	A0A076MHB3|A0A4R8MWS1	SCO1477 Putative flavoprotein homologue (Partial)	XIC	1.62e-09	0.0149485	0.201665	0.906031	0.00529837	0.0779384	0.541231	0.0305114	20.6414	21.2325	20.7905	20.9881	20.4108	19.8236	20.5318	20.8351	21.0957	21.1907	21.1582	21.2673	Co_factors_and_Prosthetic_groups	Co_enzyme_A	Intracellular	Streptomyces lividans TK24
SCO2256	Q9RKS2|D6EHE2	SCO2256 3-methyl-2-oxobutanoate hydroxymethyltransferase	XIC	0.0334196	8.36e-15	0.74121	0.895832	0.3048	0.239171	0.850758	0.266665	14.8161	15.6908	19.1932	18.2278	14.9227	15.2997	17.7693	18.4518	16.0815	14.7983	19.7159	19.2755	Co_factors_and_Prosthetic_groups	Co_enzyme_A	Intracellular	Streptomyces coelicolor (strain ATCC BAA-471 / A3(2) / M145)
SCO3383	Q9X844|D6EQQ2	SCO3383 Pantothenate synthetase	XIC	3.18e-11	6.36e-15	0.943374	0.788681	6.62e-05	0.0364125	0.908292	0.0395994	16.8551	17.8726	19.1026	19.1485	16.964	16.0601	18.6782	18.7657	18.7768	18.6026	19.4497	19.458	Co_factors_and_Prosthetic_groups	Co_enzyme_A	Intracellular	Streptomyces coelicolor (strain ATCC BAA-471 / A3(2) / M145)
SCO4738	O86779|D6EE23	SCO4738 Pantothenate kinase	XIC	0.0216118	0.729992	0.00375254	0.985912	0.483562	0.11476	0.768076	0.161809	17.851	16.7665	17.6221	16.7335	18.2066	17.196	17.4032	17.4935	17.4713	17.8214	18.0394	17.6407	Co_factors_and_Prosthetic_groups	Co_enzyme_A	Intracellular	Streptomyces coelicolor (strain ATCC BAA-471 / A3(2) / M145)
SCO4744	O86785|D6EE17	SCO4744 Holo-[acyl-carrier-protein] synthase	XIC	0.000319055	0.319326	0.682329	0.982074	0.185048	0.484627	0.208431	0.969843	17.1763	16.9318	16.7163	16.9177	17.1354	16.721	17.271	17.4366	17.5103	17.5731	17.4781	18.228	Co_factors_and_Prosthetic_groups	Co_enzyme_A	Intracellular	Streptomyces coelicolor (strain ATCC BAA-471 / A3(2) / M145)
SCO1116	D6ETU1	SCO1116 CbiX-like protein (putative sirohydrochlorin cobalt chelatase)	SC	0.377561	2.86e-06	0.34995	0.738601	0.665559	0.814782	0.921076	0.102692	34	25.75	23.75	23.5	35	29.75	23.75	28	32.75	36.75	28	20.5	Co_factors_and_Prosthetic_groups	Cobalamin	Intracellular	Streptomyces lividans TK24
SCO1213	D6ESE3	SCO1213 CobB/CobQ-like Glutamine amidotransferase	SC	5.98e-06	0.0927339	0.0467202	0.835602	0.0933713	0.55676	1	0.356326	28.75	20	22.75	22.25	18	20.5	26.75	23	15	12.5	21.5	14.25	Co_factors_and_Prosthetic_groups	Cobalamin	Intracellular	Streptomyces lividans TK24
SCO1847	Q9RJ21|A0A076MGE6	SCO1847 CobD Cobalamin biosynthesis protein	XIC	1.5e-16	0.802449	0.0030076	0.89997	1.1e-08	0.00018414	0.00302468	0.563022	20.4504	20.4182	19.6309	19.9279	19.665	19.2195	19.311	19.6469	18.9764	17.993	19.4197	18.9106	Co_factors_and_Prosthetic_groups	Cobalamin	Intracellular	Streptomyces coelicolor (strain ATCC BAA-471 / A3(2) / M145)
SCO1848	D6ELH2	SCO1848 CobQ Cobryric acid synthase	SC	7.81e-08	0.540429	0.299849	0.854829	0.027587	0.0781466	0.278563	1	34.5	28.5	23.75	25.75	22.75	22.75	24.75	30	23.75	14	19.75	15.25	Co_factors_and_Prosthetic_groups	Cobalamin	Intracellular	Streptomyces lividans TK24
SCO1849	D6ELH1	SCO1849 CobN Cobaltochelatase subunit	XIC_SC	3.69e-20	2.88e-08	0.801945	0.980965	7.84e-08	5.27e-06	0.00434994	0.155182	25.3604	25.256	24.4242	24.8819	25.0924	25.1212	24.5572	24.9648	24.17	23.7108	24.2672	23.8441	Co_factors_and_Prosthetic_groups	Cobalamin	Intracellular	Streptomyces lividans TK24
SCO1850	Q9RJ18|D6ELH0	SCO1850 Cobaltochelatase subunit	XIC_SC	3.33e-17	0.0729214	0.0173702	0.917008	3.46e-11	2.86e-05	0.0042459	0.306195	23.1281	23.3117	22.2053	22.5448	22.6124	22.1555	22.1912	22.4352	21.7855	20.98	22.1817	21.7906	Co_factors_and_Prosthetic_groups	Cobalamin	Intracellular	Streptomyces coelicolor (strain ATCC BAA-471 / A3(2) / M145)
SCO1851	D6ELG9	SCO1851 CobO Cobalamin adenosyl transferase	SC	7.42e-06	0.324937	0.294492	0.767522	0.00817887	0.291223	0.312004	0.674393	41	53	36	35.25	30.5	35.25	32.75	39.5	29	30.5	35.5	27.25	Co_factors_and_Prosthetic_groups	Cobalamin	Intracellular	Streptomyces lividans TK24
SCO1852	D6ELG8|Q9RJ16	SCO1852 CobB Hydrogenobyrinate diamide synthase	XIC	7.72e-14	2.4e-11	2.21e-08	0.850438	2.26e-07	0.001794	0.0107624	0.190856	19.2087	19.0533	19.1837	19.0365	18.4246	17.2929	19.4164	19.1354	18.042	16.4149	18.6763	17.9939	Co_factors_and_Prosthetic_groups	Cobalamin	Intracellular	Streptomyces lividans TK24
SCO1853	Q9RJ15	SCO1853 CobI Precorrin methyltransferase	XIC	1.26e-10	5.65e-09	0.922295	0.990746	2.7e-06	0.000282458	0.67873	0.0109217	20.2956	21.1173	20.5641	20.684	19.9401	19.8563	20.6178	20.8179	19.753	18.7912	20.37	20.2028	Co_factors_and_Prosthetic_groups	Cobalamin	Intracellular	Streptomyces coelicolor (strain ATCC BAA-471 / A3(2) / M145)
SCO1855	D6ELG5|Q93RX1	SCO1855 CobM Precorrin methyltransferase	XIC_SC	1.55e-23	6.41e-12	1.09e-08	0.850438	0.00158772	5.27e-06	4.08e-05	0.351971	21.1032	20.7697	21.1828	21.315	20.9379	20.0887	21.1755	21.4172	19.3182	17.7379	19.8529	19.0508	Co_factors_and_Prosthetic_groups	Cobalamin	Intracellular	Streptomyces lividans TK24
SCO1856	A0A076M6F4	SCO1856 CobL Putative precorrin-6Y C5,15-methyltransferase	XIC_SC	4.87e-09	0.0162648	0.0122912	0.968384	0.0021412	0.209116	0.343146	0.656701	22.1566	22.3031	21.407	21.9835	21.572	21.9653	21.2609	21.6262	21.1336	20.9238	21.1722	21.3321	Co_factors_and_Prosthetic_groups	Cobalamin	Intracellular	Streptomyces lividans TK24
SCO1857	A0A076MGE0|Q93RW9	SCO1857 CbiGH-like protein (Putative precorrin methyltransferase)	XIC_SC	3.97e-07	9.24e-07	0.0733789	0.869171	3.38e-07	0.00414314	0.650155	0.126541	22.0713	22.6351	21.9551	21.9778	21.1929	20.9072	21.9605	21.9526	21.3842	20.2093	22.2401	21.8587	Co_factors_and_Prosthetic_groups	Cobalamin	Intracellular	Streptomyces lividans TK24
SCO1858	Q93RW8	SCO1858 CbiX-like protein (putative sirohydrochlorin cobalt chelatase)	XIC	1.2e-11	0.0794881	0.195422	0.990746	0.0286868	0.255169	0.259966	0.416056	14.3824	14.1691	14.5003	14.1059	14.0837	14.8117	14.2308	14.4502	15.6343	18.4359	18.991	18.9804	Co_factors_and_Prosthetic_groups	Cobalamin	Intracellular	Streptomyces coelicolor (strain ATCC BAA-471 / A3(2) / M145)
SCO2175	D6EHM7	SCO2175 CobT Nicotinate-nucleotide--dimethylbenzimidazole phosphoribosyltransferase	SC	0.457734	6.23e-09	0.173415	0.996444	0.67107	0.907578	0.256107	0.743843	30.5	32.75	21.5	22.5	29.5	38	22.25	23	28.75	37.75	27.75	23.75	Co_factors_and_Prosthetic_groups	Cobalamin	Intracellular	Streptomyces lividans TK24
SCO3282	D6ES10|Q9X8F5	SCO3282 CobH Putative precorrin-8X methylmutase	XIC	0.734378	3.5e-09	0.877796	0.878414	0.0966279	0.356487	0.973001	0.432179	17.6537	17.7066	14.4958	15.2288	16.4276	17.2467	15.7459	15.2294	17.4998	16.5153	15.2631	14.7883	Co_factors_and_Prosthetic_groups	Cobalamin	Intracellular	Streptomyces lividans TK24
SCO6971	Q9KZB8	SCO6971 CobF Precorrin synthase	XIC	0.0064433	1.12e-10	0.431573	0.942229	0.123096	0.104688	0.397471	0.0596279	17.7849	18.64	18.9185	18.8247	17.6101	17.7868	18.7525	18.7435	18.1361	17.7432	18.5853	18.5849	Co_factors_and_Prosthetic_groups	Cobalamin	Intracellular	Streptomyces coelicolor (strain ATCC BAA-471 / A3(2) / M145)
SLIV_29955	A0A076M733|A0A4R8N3L1	SLIV_29955 Nicotinate-nucleotide--dimethylbenzimidazole phosphoribosyltransferase	XIC_SC	0.0301266	8.95e-10	0.00201021	0.913303	7.36e-06	0.876764	0.647591	0.888477	21.2622	20.8829	21.6391	21.314	20.393	19.7229	21.9756	21.6903	21.1671	20.7876	21.5833	21.334	Co_factors_and_Prosthetic_groups	Cobalamin		Streptomyces lividans TK24
SCO2103	Q9S2V3|D6EJ01	SCO2103 MetF, Methylenetetrahydrofolate reductase	XIC	0.000474025	0.0947724	0.0725229	0.878414	0.000362212	0.963743	0.285399	0.385656	19.71	19.1361	18.4636	18.4855	18.6194	18.0391	18.3915	18.5986	18.9128	18.7458	19.1697	18.7988	Co_factors_and_Prosthetic_groups	Folate	Intracellular	Streptomyces coelicolor (strain ATCC BAA-471 / A3(2) / M145)
SCO2614	D6ECY4	SCO2614 FpgS, Folylpolyglutamate synthase	SC	0.193826	0.234725	0.412558	0.961038	0.000850677	0.857083	0.208852	0.829322	26.75	28.5	28	26	18.25	18.75	31	26.75	25.75	28	28.25	19	Co_factors_and_Prosthetic_groups	Folate	Intracellular	Streptomyces lividans TK24
SCO3398	Q9X8H8|D6EQN7	SCO3398 FolP, Dihydropteroate synthase	XIC	0.00726949	1.65e-06	0.0179558	0.887616	4.13e-05	0.140613	0.737922	0.58767	18.6748	18.9032	19.1066	19.0806	18.0811	17.308	19.3763	19.1587	18.8624	18.1799	18.9346	18.4459	Co_factors_and_Prosthetic_groups	Folate	Intracellular	Streptomyces coelicolor (strain ATCC BAA-471 / A3(2) / M145)
SCO3400	Q9X8I0|A0A076M812	SCO3400 FolB, Dihydroneopterin aldolase	XIC	0.00526313	0.547388	0.455048	0.928765	0.0135955	0.315134	0.611484	0.393396	17.3671	18.1344	16.0617	16.3982	17.469	19.1566	16.2319	17.7295	19.2591	16.8269	19.3458	20.3701	Co_factors_and_Prosthetic_groups	Folate	Intracellular	Streptomyces coelicolor (strain ATCC BAA-471 / A3(2) / M145)
SCO3401	Q9X8I1|D6EQN4	SCO3401 FolK, Hydroxymethyldihydropteridine pyrophosphokinase	XIC_SC	0.00155888	0.451796	0.982423	0.999741	0.0188297	0.153044	0.927836	0.44534	19.9467	20.5864	19.2959	19.6501	19.6198	18.8477	19.5727	19.46	19.0031	19.2268	19.4	19.0342	Co_factors_and_Prosthetic_groups	Folate	Intracellular	Streptomyces coelicolor (strain ATCC BAA-471 / A3(2) / M145)
SCO3403	Q9X8I3|D6EQN2	SCO3403 FolE, GTP cyclohydrolase 1	XIC	0.714913	1.11e-08	0.0223672	0.878414	0.0663051	0.838788	0.766545	0.726924	17.211	16.6903	18.6305	18.3422	17.0038	15.8111	18.7841	18.4306	17.3448	17.0006	18.4079	17.7906	Co_factors_and_Prosthetic_groups	Folate	Intracellular	Streptomyces coelicolor (strain ATCC BAA-471 / A3(2) / M145)
SCO3851	D6EME9	SCO3851 Putative glutamine amidotransferase	XIC	0.018507	0.760731	0.465513	0.990746	0.82475	0.924213	0.0678696	0.557133	17.7056	15.2939	15.6097	16.3579	16.8798	14.5926	14.4481	16.3473	14.7109	13.9334	14.6624	14.5131	Co_factors_and_Prosthetic_groups	Folate	Intracellular	Streptomyces lividans TK24
SCO4403	Q8CJT8|D6EIF6	SCO4403 PurU, Formyltetrahydrofolate deformylase	XIC	8.65e-07	0.0272126	0.930918	0.913303	0.000422081	0.353763	0.0843859	0.193321	19.028	18.3228	18.825	19.2197	19.4788	19.5167	18.9245	19.4213	18.9572	18.9258	18.275	18.1638	Co_factors_and_Prosthetic_groups	Folate	Intracellular	Streptomyces coelicolor (strain ATCC BAA-471 / A3(2) / M145)
SCO4813	Q9KY51|D6ECQ9	SCO4813 PurN, Phosphoribosylglycinamide formyltransferase	XIC	0.04909	0.00396228	0.0754788	0.989831	0.656617	0.712275	0.661796	0.172214	16.6278	17.0349	17.9019	16.832	16.7437	16.0412	17.3255	16.874	16.6116	16.2894	16.7364	16.7809	Co_factors_and_Prosthetic_groups	Folate	Intracellular	Streptomyces coelicolor (strain ATCC BAA-471 / A3(2) / M145)
SCO5141	A0A076LZT6|Q9FBL7	SCO5141 FolP, Dihydropteroate synthase	XIC	2.93e-05	8.41e-09	0.754106	0.570565	6.32e-05	0.0366564	0.552111	0.00712776	16.5084	17.4623	17.603	17.5298	16.4599	15.0233	17.5256	17.763	17.3221	17.2038	17.6432	17.7307	Co_factors_and_Prosthetic_groups	Folate	Intracellular	Streptomyces lividans TK24
SCO6540	O86722|D6EGV1	SCO6540 PhhB, Pterin-4-alpha-carbinolamine dehydratase	XIC	0.0441336	0.215311	0.734881	0.890302	0.00485565	0.00687361	0.0266404	0.217577	18.4678	18.4846	18.4723	14.279	17.7617	18.845	18.4373	18.7334	16.9858	18.465	18.0102	18.3704	Co_factors_and_Prosthetic_groups	Folate	Intracellular	Streptomyces coelicolor (strain ATCC BAA-471 / A3(2) / M145)
SCO7032	A0A076LSQ9|Q9L023	SCO7032 FolA-like protein, putative dihydrofolate reductase	XIC	0.00261225	5.15e-05	0.437131	0.98193	0.207408	0.714065	0.845349	0.677608	14.0816	14.7563	15.8925	16.5832	14.4032	13.7748	15.3024	15.8343	15.5695	16.0074	16.3375	16.3626	Co_factors_and_Prosthetic_groups	Folate	Intracellular	Streptomyces lividans TK24
SCO4824	D6ECP9	SCO4824 FolD, bifunctional protein (methylenetetrahydrofolate dehydrogenase and methenyltetrahydrofolate cyclohydrolase)	SC	0.0025973	0.311037	0.831455	0.632874	0.000881905	0.831689	0.667672	0.556613	56	54.5	55.75	61	54.5	62	62.5	61	56.5	59.25	46.5	39.25	Co_factors_and_Prosthetic_groups	Folate	Intracellular	Streptomyces lividans TK24
SCO5743	D6EQ52	SCO5743 Thymidylate synthase ThyX (TS) (TSase) (EC 2.1.1.148)	SC	0.0146841	0.00315288	0.255054	0.865487	0.0890864	0.73766	1	0.941378	42.5	33.25	36.5	33.75	41.5	42	39.75	37.5	39.75	38.5	28.75	26.5	Co_factors_and_Prosthetic_groups	Folate	Intracellular	Streptomyces lividans TK24
SCO2193	Q8CK04|D6EHK8	SCO2193 Octanoyltransferase	XIC_SC	0.00823817	1.4e-12	0.00522275	0.85979	0.0533604	0.309565	0.674344	0.178716	21.5372	21.5907	22.6487	22.3416	21.7088	21.446	22.6014	22.3565	21.4602	20.4412	22.5053	22.3342	Co_factors_and_Prosthetic_groups	Lipoate	Intracellular	Streptomyces coelicolor (strain ATCC BAA-471 / A3(2) / M145)
SCO2194	Q9S2P2|D6EHK7	SCO2194 Lipoyl synthase (Sulfur insertion protein LipA)	XIC_SC	4.96e-09	3.26e-07	6.78e-08	0.990746	1.3e-06	0.823358	0.170594	0.834517	19.9717	18.8001	20.7571	20.3299	19.7506	18.4687	20.9694	20.1966	19.5217	18.5472	19.0474	18.3217	Co_factors_and_Prosthetic_groups	Lipoate	Intracellular	Streptomyces coelicolor (strain ATCC BAA-471 / A3(2) / M145)
SCO6423	O69817|A0A076LZU7	SCO6423 Putative lipoate-protein ligase	XIC	0.00108941	1.61e-05	0.988409	0.850438	0.00283668	0.483694	0.915686	0.124156	18.107	18.9583	18.5704	18.3854	18.0215	17.2019	18.6163	18.8989	18.2612	18.3464	19.7296	19.491	Co_factors_and_Prosthetic_groups	Lipoate	Intracellular	Streptomyces coelicolor (strain ATCC BAA-471 / A3(2) / M145)
SCO1821	A0A076M6H6|Q9RJ47	SCO1821 Cyclic pyranopterin monophosphate synthase	XIC_SC	0.103124	1.13e-08	0.0703048	0.990746	0.011215	0.750031	0.162262	0.557025	17.1134	16.9241	18.4255	18.2691	16.8343	15.9106	18.0918	18.3736	17.9218	16.9152	18.0259	17.8849	Co_factors_and_Prosthetic_groups	Molybdopteryn	Intracellular	Streptomyces lividans TK24
SCO3180	Q9RKA8|A0A076MCD4	SCO3180 Molybdenum cofactor biosynthesis protein C (Molybdopteryn)	XIC_SC	0.0007975	0.500562	6.32e-07	0.922401	0.00213188	0.979699	0.861337	0.454822	17.954	18.9253	18.4178	18.8923	18.3113	19.1788	17.7075	18.3753	18.5776	19.0648	18.5902	19.4941	Co_factors_and_Prosthetic_groups	Molybdopteryn	Intracellular	Streptomyces coelicolor (strain ATCC BAA-471 / A3(2) / M145)
SCO3181	Q9RKA7|A0A076M8S8	SCO3181 Molybdopterin biosynthesis protein	XIC	1.07e-05	1.86e-08	0.0134456	0.990746	2.79e-05	0.141078	0.0454023	0.493496	17.5733	19.1321	19.307	19.4879	15.3132	17.3523	19.3762	19.5019	19.0466	19.0423	19.6153	19.3236	Co_factors_and_Prosthetic_groups	Molybdopteryn	Intracellular	Streptomyces coelicolor (strain ATCC BAA-471 / A3(2) / M145)
SCO3827	A0A076M382|Q9XA51	SCO3827 Putative molybdenum cofactor biosynthesis protein	XIC	0.953831	0.575935	0.799517	0.964642	0.0497814	0.756922	0.616605	0.769762	17.5453	17.6348	18.138	18.2472	17.802	17.9463	17.8255	18.1185	18.3105	17.8048	17.5598	17.7774	Co_factors_and_Prosthetic_groups	Molybdopteryn	Intracellular	Streptomyces lividans TK24
SCO3828	Q9XA50	SCO3828 MobA	XIC_SC	8.53e-15	0.46187	0.0205265	0.990746	0.412037	0.559313	0.730767	0.670447	14.1823	15.0427	14.1293	14.5969	14.721	14.4328	14.4985	15.2465	17.4651	18.3306	17.8514	19.1067	Co_factors_and_Prosthetic_groups	Molybdopteryn	Intracellular	Streptomyces coelicolor (strain ATCC BAA-471 / A3(2) / M145)
SCO5178	D6EW14	SCO5178 moeB	SC	0.00550702	0.265806	0.0123918	0.996444	3.29e-11	1	1	0.429393	72.5	58.75	45	46	56	51.25	49.75	42.75	50.75	48.75	75	61.5	Co_factors_and_Prosthetic_groups	Molybdopteryn	Intracellular	Streptomyces lividans TK24
SCO0171	Q9RIZ4|A0A076MHB7	SCO0171 NadC, Nicotinate phosphoribosyltransferase	XIC	2.36e-05	0.846696	0.926692	0.85979	0.817184	0.0202259	0.708164	0.0876136	14.6	16.6288	15.1502	15.4567	14.8659	14.4198	14.4428	14.7764	17.4533	15.1348	16.5007	16.359	Co_factors_and_Prosthetic_groups	NAD_metabolism	Intracellular	Streptomyces coelicolor (strain ATCC BAA-471 / A3(2) / M145)
SCO0506	Q9RJM5|D6EEQ9	SCO0506 NadE1, NH(3)-dependent NAD synthetase	XIC_SC	2.89e-06	0.000733271	0.809365	0.956563	0.000526429	0.266547	0.943913	0.322991	21.4504	21.9974	21.4011	21.5343	21.2898	20.9519	21.5672	21.8687	20.4829	20.3319	21.4024	21.1439	Co_factors_and_Prosthetic_groups	NAD_metabolism	Intracellular	Streptomyces coelicolor (strain ATCC BAA-471 / A3(2) / M145)
SCO1781	Q9S219|D6EMF8	SCO1781 inorganic polyphosphate/ATP-NAD kinase	XIC	1.16e-14	1.68e-07	1.86e-06	0.83082	4.58e-05	0.00697623	0.553571	0.165288	18.238	19.1093	18.9299	19.2943	18.2538	18.1278	18.9199	19.0778	19.3265	19.953	19.4149	19.8444	Co_factors_and_Prosthetic_groups	NAD_metabolism	Intracellular	Streptomyces coelicolor (strain ATCC BAA-471 / A3(2) / M145)
SCO2238	A0A076MBC6|Q9ADI8	SCO2238 NadE, NAD(+) synthase (Glutamine-hydrolysing)	XIC_SC	0.000585203	2.97e-20	0.0219181	0.878414	2.26e-07	0.143247	0.905866	0.466337	19.3647	20.1617	22.6861	23.1133	19.1222	19.3056	22.2216	23.0431	20.0616	19.9709	21.4559	21.318	Co_factors_and_Prosthetic_groups	NAD_metabolism	Intracellular	Streptomyces lividans TK24
SCO2917	Q9S2G4	SCO2917 NadC, Nicotinate phosphoribosyltransferase	XIC_SC	4.6e-19	5.51e-10	0.0354584	0.908391	5.3e-14	0.00268974	0.775908	0.11604	19.4689	20.561	21.0514	21.4048	19.3514	19.3247	21.103	21.1972	22.7491	22.4335	21.6572	21.6601	Co_factors_and_Prosthetic_groups	NAD_metabolism	Intracellular	Streptomyces coelicolor (strain ATCC BAA-471 / A3(2) / M145)
SCO7622	Q9F3D5|D6ESY0	SCO7622 NAD(P) transhydrogenase subunit beta	XIC	6.25e-05	0.764583	0.936707	0.852033	0.00684639	0.371182	0.95826	0.915827	16.6247	17.067	15.3287	15.9301	14.6779	15.0048	15.6482	15.5286	15.037	14.4548	15.1835	14.6992	Co_factors_and_Prosthetic_groups	NAD_metabolism	Multi-transmembrane	Streptomyces coelicolor (strain ATCC BAA-471 / A3(2) / M145)
SCO7623	A0A076M0P9|Q9F3D4	SCO7623 NAD(P) transhydrogenase alpha subunit	XIC	3.83e-09	1.71e-06	0.0015884	0.91859	5.55e-08	0.389179	0.375617	0.574953	18.548	18.0891	15.3003	14.6265	15.0122	14.6776	15.258	14.7451	15.2218	14.6865	15.6674	13.7193	Co_factors_and_Prosthetic_groups	NAD_metabolism	Multi-transmembrane	Streptomyces lividans TK24
SLIV_26895	D6EIU1	SLIV_26895 Putative quinolinate synthetase (fragment)	XIC_SC	1.28e-07	5.4e-14	4.02e-11	0.85979	3.68e-11	0.581832	1.76e-05	0.813606	20.1736	18.8594	21.6162	21.2901	20.2435	18.6005	21.4643	21.0457	20.7847	18.9687	19.7951	19.3703	Co_factors_and_Prosthetic_groups	NAD_metabolism		Streptomyces lividans TK24
SCO5754	O86814|D6EQ37	SCO5754 Uncharacterized protein	XIC	0.643606	0.00153767	0.000411828	0.876731	0.160125	0.835438	0.605265	0.898417	15.1966	15.9556	15.4808	15.9017	15.0543	15.9173	15.9801	16.282	14.8882	15.7687	15.8245	16.6445	Co_factors_and_Prosthetic_groups	NAD_metabolism	Intracellular	Streptomyces coelicolor (strain ATCC BAA-471 / A3(2) / M145)
SCO4917	Q9EWV2|D6ECF7	SCO4917 Purine nucleoside phosphorylase (EC 2.4.2.1) (Inosine-guanosine phosphorylase)	XIC	2.04e-06	0.149658	0.000292855	0.922401	0.141712	0.760248	0.809706	0.514492	20.0482	19.6842	20.5049	20.192	20.7842	20.4687	20.8887	20.3126	20.2452	19.3811	20.019	19.7034	Co_factors_and_Prosthetic_groups	NAD_metabolism	Intracellular	Streptomyces coelicolor (strain ATCC BAA-471 / A3(2) / M145)
SCO1553	Q9L1C9|D6ENV4	SCO1553 CysG-like protein, Uriporphyrin-III methyltransferase/Siroheme synthase	XIC_SC	0.00580826	1.89e-05	0.102947	0.981112	0.00771052	0.962024	0.809706	0.601324	20.3553	20.7231	20.7859	20.7779	19.8003	20.0049	20.7511	20.816	20.5118	20.613	20.6119	20.9393	Co_factors_and_Prosthetic_groups	Porphyrin_compounds	Intracellular	Streptomyces coelicolor (strain ATCC BAA-471 / A3(2) / M145)
SCO1919	Q8CK13|D6EKK0	SCO1919 FeS assembly SUF system protein	XIC	0.000375412	0.000130081	0.17445	0.956563	2.44e-06	0.203665	0.695166	0.145946	19.1942	20.0773	19.3997	19.2678	18.366	19.1716	18.9035	19.2176	19.0183	18.3922	20.477	20.6724	Co_factors_and_Prosthetic_groups	Porphyrin_compounds	Intracellular	Streptomyces coelicolor (strain ATCC BAA-471 / A3(2) / M145)
SCO1921	D6EKJ8	SCO1921 Putative selenocsteine lyase/cysteine desulfurase	SC	0.80112	0.185321	0.0194169	0.834284	0.000196794	0.301476	0.611826	0.863422	61.75	68	55.25	63.5	54	72.75	58	65.75	49.75	53.25	71.75	67.5	Co_factors_and_Prosthetic_groups	Porphyrin_compounds	Intracellular	Streptomyces lividans TK24
SCO1924	D6EKJ5	SCO1924 SufD, FeS assembly protein	SC	0.010423	2.93e-06	0.562196	0.761996	0.0180531	0.0756222	0.307853	0.84769	49.5	65.25	55.5	63.25	42.25	42.5	60	59.5	50.75	53.5	72.25	58.5	Co_factors_and_Prosthetic_groups	Porphyrin_compounds	Intracellular	Streptomyces lividans TK24
SCO1925	D6EKJ4	SCO1925 FeS, SufB assembly protein	SC	0.000803208	5.33e-07	0.13592	0.306618	0.00121341	0.22202	0.643281	1	104	114.75	100	123.5	82.75	82	108.5	116	92.25	90.25	107.5	104.5	Co_factors_and_Prosthetic_groups	Porphyrin_compounds	Intracellular	Streptomyces lividans TK24
SCO2113	Q9S2N0|D6EIZ1	SCO2113 Bacterioferritin	XIC_SC	0.0121726	6.75e-14	0.0258279	0.777127	8.45e-15	0.0490813	0.552111	0.185466	14.5496	13.8721	21.6942	21.3633	14.8993	17.3415	21.3686	21.3093	18.47	19.7092	15.7651	17.3595	Co_factors_and_Prosthetic_groups	Porphyrin_compounds	Intracellular	Streptomyces coelicolor (strain ATCC BAA-471 / A3(2) / M145)
SCO2267	Q9RKR1|D6EHD1	SCO2267 Heme oxygenase	XIC	4.68e-08	8.08e-09	0.0028478	0.887616	0.314319	0.547627	0.0843859	0.950758	20.9069	20.1943	21.4687	21.2326	20.9877	20.5611	21.1979	21.3139	20.1241	19.6267	20.739	20.5953	Co_factors_and_Prosthetic_groups	Porphyrin_compounds	Intracellular	Streptomyces coelicolor (strain ATCC BAA-471 / A3(2) / M145)
SCO2559	Q9RDD2|A0A076MAE9	SCO2559 Putative oxygen-independent coproporphyrinogen III oxidase	XIC	0.191727	7.33e-05	0.645887	0.919521	0.293226	0.159757	0.716554	0.97774	16.8055	17.1275	17.7055	18.7185	15.8613	15.6932	17.9105	17.9928	17.5388	16.0348	18.1918	17.1834	Co_factors_and_Prosthetic_groups	Porphyrin_compounds	Intracellular	Streptomyces coelicolor (strain ATCC BAA-471 / A3(2) / M145)
SCO3311	P54919|D6ERY2	SCO3311 HemB, delta-aminolevulinic acid dehydratase	XIC_SC	1.76e-14	1.71e-20	5.29e-11	0.824167	0.000270704	0.000151267	0.0112942	0.674929	23.0387	23.6387	23.7165	24.1735	22.6134	23.4096	23.8367	24.2863	22.4592	22.7152	23.5114	23.4301	Co_factors_and_Prosthetic_groups	Porphyrin_compounds	Intracellular	Streptomyces coelicolor (strain ATCC BAA-471 / A3(2) / M145)
SCO3317	Q9WX17|D6ERX6	SCO3317 HemN, putative uroporphyrin-III C-methyltransferase/uroporphyrinogen-III synthase	XIC_SC	3.38e-10	3.21e-19	0.996752	0.788681	9.95e-07	0.0267818	0.451422	0.00712975	20.1085	20.7032	21.7099	21.5785	20.1237	19.9532	21.5887	21.2876	21.1824	20.9726	21.5262	21.7415	Co_factors_and_Prosthetic_groups	Porphyrin_compounds	Intracellular	Streptomyces coelicolor (strain ATCC BAA-471 / A3(2) / M145)
SCO3318	Q9WX16|D6ERX5	SCO3318 HemC, porphobilinogen deaminase	XIC	0.00867095	9.5e-14	1.34e-07	0.824167	0.0214654	0.284472	0.196358	0.179358	18.6205	18.1914	19.5881	19.1404	18.7319	17.2647	19.8027	19.4216	18.4025	17.6094	19.373	18.6853	Co_factors_and_Prosthetic_groups	Porphyrin_compounds	Intracellular	Streptomyces coelicolor (strain ATCC BAA-471 / A3(2) / M145)
SCO3319	D6ERX4	SCO3319 HemA, glutamyl-tRNA reductase	XIC	0.00270672	4e-09	0.000249014	0.957832	0.508223	0.311057	0.783773	0.3698	17.0445	16.9081	18.5536	18.1261	17.5361	16.1533	18.4992	18.2066	18.2316	17.2798	19.351	18.1935	Co_factors_and_Prosthetic_groups	Porphyrin_compounds	Intracellular	Streptomyces lividans TK24
SCO4469	Q9F2S0	SCO4469 HemL, glutamate-1-semialdehyde 2,1-aminomutase	XIC	3.63e-11	0.388246	0.807025	0.981193	0.133748	0.553566	0.99007	0.872879	14.4105	15.034	14.2769	14.2414	13.5018	14.1871	13.6676	14.3116	17.8028	16.9279	18.896	18.6459	Co_factors_and_Prosthetic_groups	Porphyrin_compounds	Intracellular	Streptomyces coelicolor (strain ATCC BAA-471 / A3(2) / M145)
SCO5859	D6EP12	SCO5859 HemH, ferrochelatase	SC	0.201356	0.00300827	0.596388	0.967117	0.050399	0.396634	0.740992	0.575975	19.75	14.5	12.5	14.25	12	17.75	13.5	16	16.5	16	8.5	10	Co_factors_and_Prosthetic_groups	Porphyrin_compounds	Intracellular	Streptomyces lividans TK24
SCO7343	Q9KY00|D6EX41	SCO7343 HemC, porphobilinogen deaminase	XIC	0.00113692	0.0117472	0.973517	0.907534	0.001395	0.0169081	0.331173	0.262665	18.9584	18.7442	18.3935	18.8457	18.1973	18.6017	18.647	18.8332	18.9831	18.3863	19.3742	19.1163	Co_factors_and_Prosthetic_groups	Porphyrin_compounds	Intracellular	Streptomyces coelicolor (strain ATCC BAA-471 / A3(2) / M145)
SCO7428	Q9L131|D6EVR7	SCO7428 HmpA1, flavohemoprotein	XIC	0.920669	0.24227	0.0122576	0.754947	0.0838054	0.97379	0.313738	0.494667	18.8839	16.194	16.2211	16.288	18.4103	16.5663	16.4322	16.2373	16.8142	15.7962	17.855	16.4267	Co_factors_and_Prosthetic_groups	Porphyrin_compounds	Intracellular	Streptomyces coelicolor (strain ATCC BAA-471 / A3(2) / M145)
SCO6031	O69861	SCO6031 HemE, uroporphyrinogen decarboxylase	SC	8.75e-05	0.00506877	0.79666	0.782448	0.868338	0.814781	0.99336	0.849082	50.5	44.5	41.25	41	47.5	53	46.25	44.5	41.25	40.25	35	33	Co_factors_and_Prosthetic_groups	Porphyrin_compounds	Intracellular	Streptomyces coelicolor (strain ATCC BAA-471 / A3(2) / M145)
SCO5860	D6EP11	SCO5860 Ferrochelatase	XIC_SC	1.3e-34	1.93e-07	0.0329729	0.788681	3.03e-06	4.65e-06	0.0305434	9.23e-06	21.6588	22.0716	22.1063	21.8861	21.8778	22.1383	22.012	22.3217	17.0063	15.151	17.1531	17.1842	Co_factors_and_Prosthetic_groups	Porphyrin_compounds	Intracellular	Streptomyces lividans TK24
SCO6041	Q8CJP6|D6ELR6	SCO6041 Protoporphyrinogen oxidase hemY	XIC_SC	7.01e-14	1.01e-09	2.86e-06	0.788681	0.185459	0.0368334	0.989325	7.15e-05	20.7153	21.7837	21.6882	21.9007	20.6474	21.3165	21.579	21.8831	22.4101	21.9064	22.2295	22.931	Co_factors_and_Prosthetic_groups	Porphyrin_compounds	Intracellular	Streptomyces coelicolor (strain ATCC BAA-471 / A3(2) / M145)
SCO6042	D6ELR5	SCO6042 Heme peroxidase	SC	0.000140865	0.107973	0.513864	0.621263	0.00255369	0.507718	0.938412	1	63	54.5	74	70	62.25	59.75	72	65.5	57.25	59.5	48	53	Co_factors_and_Prosthetic_groups	Porphyrin_compounds	Intracellular	Streptomyces lividans TK24
SCO4326	Q9KXN1|D6EIM6	SCO4326 MqnD, Menaquinone biosynthetic enzyme	XIC	4.07e-07	3.15e-12	0.436031	0.989791	0.0793222	0.206061	0.123387	0.85589	19.7494	19.3342	20.2306	20.5198	19.1932	19.081	20.3915	20.8429	18.7634	18.1647	19.9382	19.6176	Co_factors_and_Prosthetic_groups	Quinone_Quinol	Intracellular	Streptomyces coelicolor (strain ATCC BAA-471 / A3(2) / M145)
SCO4327	Q9KXN0|A0A076M5X1	SCO4327 Futalosine hydrolase	XIC	0.712707	8.47e-06	0.445947	0.887616	0.833492	0.812524	0.965327	0.362193	16.3491	16.8614	18.0453	17.8424	16.1679	16.8467	17.5248	17.8179	16.8653	16.2773	17.2214	17.8937	Co_factors_and_Prosthetic_groups	Quinone_Quinol	Intracellular	Streptomyces coelicolor (strain ATCC BAA-471 / A3(2) / M145)
SCO4490	D6EGY9	SCO4490 UbiD, decarboxylase	SC	0.793158	0.352863	0.442808	0.993268	0.0052487	0.841009	0.852801	0.965143	22.5	22.75	26.25	28.25	17.5	23.5	26	27.25	26.5	27.5	21.5	21.25	Co_factors_and_Prosthetic_groups	Quinone_Quinol	Intracellular	Streptomyces lividans TK24
SCO4494	Q8CJT5|D6EGY5	SCO4494 Menaquinone biosynthesis radical SAM enzyme	XIC_SC	9.99e-07	1.07e-05	0.282586	0.981112	0.000604103	0.99679	0.908292	0.895181	20.2442	20.1196	21.1311	20.9323	19.957	19.8117	21.0674	20.9192	19.9474	19.6242	19.694	19.6556	Co_factors_and_Prosthetic_groups	Quinone_Quinol	Intracellular	Streptomyces coelicolor (strain ATCC BAA-471 / A3(2) / M145)
SCO4506	Q9L0T8|D6EGX2	SCO4506 catalyzes the conversion of cyclic de-hypoxanthine futalosine into 1,4-dihydroxy-6-naphthoate	XIC_SC	0.000129633	3.36e-16	1.18e-06	0.888061	0.0611462	0.36195	0.256679	0.68945	19.7939	19.4923	20.9273	20.6583	19.6951	18.9238	20.9299	20.4949	20.3847	19.5928	21.0813	20.7474	Co_factors_and_Prosthetic_groups	Quinone_Quinol	Intracellular	Streptomyces coelicolor (strain ATCC BAA-471 / A3(2) / M145)
SCO4550	Q9XAP2	SCO4550 MqnC dehypoxanthine futalosine cyclase	XIC	0.000135478	6.33e-09	0.0590774	0.907534	0.000833367	0.905932	0.909935	0.471929	20.2719	20.2719	21.2946	20.9954	19.9767	19.7596	21.2553	20.9971	20.3012	19.7532	20.2559	20.222	Co_factors_and_Prosthetic_groups	Quinone_Quinol	Intracellular	Streptomyces coelicolor (strain ATCC BAA-471 / A3(2) / M145)
SCO4556	Q9XAP8|A0A076M8X5	SCO4556 UbiE, Ubiquinone/menaquinone methyltransferase	XIC	0.0023634	0.0773291	0.00388216	0.89997	0.00015274	0.402726	0.996579	0.992487	21.9446	22.194	22.2374	22.4581	21.6203	21.6982	22.078	22.1739	21.9934	22.374	21.6467	22.0444	Co_factors_and_Prosthetic_groups	Quinone_Quinol	Intracellular	Streptomyces coelicolor (strain ATCC BAA-471 / A3(2) / M145)
SCO5293	D6EUJ3	SCO5293 FAD-dependent monooxygenase	SC	0.00305049	0.698613	0.10656	0.348914	0.00328095	0.807216	0.463579	0.160185	72.5	66.25	57.5	58.25	51.75	50	63.25	57.5	53.5	57	63.25	44	Co_factors_and_Prosthetic_groups	Quinone_Quinol	Intracellular	Streptomyces lividans TK24
SCO6123	D6EKT7|Q9Z549	SCO6123 Putative quinone binding protein	XIC	3.86e-06	0.809507	0.737182	0.937269	0.00494383	0.356487	0.119607	0.880402	16.9317	17.0804	16.012	15.1044	15.9955	17.1909	16.5045	16.5659	13.7873	14.0868	16.0014	14.3158	Co_factors_and_Prosthetic_groups	Quinone_Quinol	Intracellular	Streptomyces lividans TK24
SCO4429	A0A076LZA0|Q9KZZ7	SCO4429 FO synthase	XIC	1.12e-09	8.67e-05	0.122955	0.878834	0.206932	0.592526	0.909935	0.471929	15.9528	15.6327	16.288	16.3974	15.6254	15.3432	17.2015	16.2119	14.4811	13.9785	14.7066	14.7751	Co_factors_and_Prosthetic_groups	Riboflavin	Intracellular	Streptomyces lividans TK24
SCO6058	Q9X825|A0A076M4C3	SCO6058 Putative hydrolase	XIC	1.12e-07	0.971695	0.948539	0.956563	0.0966279	0.104358	0.69518	0.191612	15.4571	14.4188	14.3636	14.0098	13.5189	14.2795	14.7859	13.5385	15.3743	16.1413	15.8003	16.7622	Co_factors_and_Prosthetic_groups	Riboflavin	Intracellular	Streptomyces coelicolor (strain ATCC BAA-471 / A3(2) / M145)
SCO7468	Q8CJJ9|D6EVM6	SCO7468 Putative flavin-binding monooxygenase	XIC_SC	1.44e-14	0.000347981	5.87e-06	0.908391	0.00113795	0.00870758	0.410324	0.910548	21.0928	20.1657	20.371	20.3274	20.0436	19.1032	20.8804	20.2046	17.4673	14.4807	19.0956	16.8907	Co_factors_and_Prosthetic_groups	Riboflavin	Intracellular	Streptomyces coelicolor (strain ATCC BAA-471 / A3(2) / M145)
SCO1440	D6EPY6|Q9EWJ9	SCO1440 6,7-dimethyl-8-ribityllumazine synthase	SC	0.985778	7.31e-05	0.858943	0.996444	0.718258	0.425694	0.953661	0.25198	29.75	20.5	17.25	18	23.75	25.25	17.25	20.5	21.5	26	21.25	17.75	Co_factors_and_Prosthetic_groups	Riboflavin	Intracellular	Streptomyces lividans TK24
SCO2104	Q9S2V2|D6EJ00	SCO2104 Thiamine-phosphate synthase	XIC	2.56e-12	0.000112239	3.69e-05	0.913303	0.0779001	0.591063	0.452787	0.240355	19.2011	19.4092	19.022	19.3032	19.5187	20.0485	19.0695	19.4602	20.2413	20.2591	19.7273	20.3407	Co_factors_and_Prosthetic_groups	Thiamine	Intracellular	Streptomyces coelicolor (strain ATCC BAA-471 / A3(2) / M145)
SCO5486	O86581	SCO5486 Putative pyridoxal-phosphate-dependent aminotransferase	XIC	0.0472414	0.426284	0.588661	0.887616	0.217757	0.493551	0.898141	0.571035	14.8063	13.7679	15.0177	14.4785	14.3489	14.1474	13.0189	13.8214	14.739	15.0475	14.777	14.1323	Co_factors_and_Prosthetic_groups	Thiamine	Intracellular	Streptomyces coelicolor (strain ATCC BAA-471 / A3(2) / M145)
SCO5562	Q9ZBR7|D6ERK9	SCO5562 Thiamine-monophosphate kinase	XIC_SC	5.58e-11	9.3e-11	0.0189129	0.89804	0.000645036	0.000487903	0.00442573	0.000631992	17.1671	19.5944	19.2237	19.1106	17.2158	17.2648	19.1486	18.7546	19.2791	19.0335	19.7052	19.813	Co_factors_and_Prosthetic_groups	Thiamine	Intracellular	Streptomyces coelicolor (strain ATCC BAA-471 / A3(2) / M145)
SCO5563	Q9ZBR6|D6ERK8	SCO5563 Hydroxymethylpyrimidine/phosphomethylpyrimidine kinase	XIC	4.99e-07	0.0153475	0.521363	0.824167	0.187023	0.833042	0.176364	0.448543	16.2897	17.8762	17.8132	17.148	15.3014	15.7224	17.1659	16.6707	18.0499	18.3446	18.3292	18.5618	Co_factors_and_Prosthetic_groups	Thiamine	Intracellular	Streptomyces coelicolor (strain ATCC BAA-471 / A3(2) / M145)
SCO2825	D6EWN2	SCO2825 Putative amidase	XIC	0.00367339	0.421057	0.904634	0.973417	0.146777	0.834246	0.543824	0.955325	15.3221	15.7266	14.4706	14.5243	13.6197	13.9367	14.3017	13.7401	14.6651	14.6913	14.9886	14.4406	Degradative_pathway	Aldoxime_degradation	Intracellular	Streptomyces lividans TK24
SCO6344	D6EIE1|O86613	SCO6344 Putative secreted amidase	XIC_SC	1.97e-20	0.852745	0.724482	0.892172	0.98638	0.364342	0.989325	0.887711	19.9188	19.9581	19.8459	20.2453	19.9329	20.6741	20.1286	20.4984	15.0563	14.5943	15.0756	14.6748	Degradative_pathway	Aldoxime_degradation	N-terminally anchored (with CS)	Streptomyces lividans TK24
SCO3099	Q9F2Q0|D6ETM0	SCO3099 Cytochrome P450 hydroxylase	XIC	0.0692718	0.00302394	0.0212939	0.910403	0.423091	0.97122	0.990273	0.157044	18.806	19.3277	19.2989	19.3208	18.5443	19.0824	19.0003	19.186	18.6189	18.4913	18.7913	19.5387	Degradative_pathway	Aminobenzoate_degradation	Intracellular	Streptomyces coelicolor (strain ATCC BAA-471 / A3(2) / M145)
SCO0583	Q9RJQ7|D6EDD7	SCO0583 Putative cytochrome P450	XIC	1.19e-05	0.481832	0.0741809	0.974723	9.72e-05	0.608988	0.364963	0.303893	16.3658	17.0271	15.1801	14.3324	14.6991	14.8342	15.6098	14.1705	16.5968	15.3406	17.4028	16.8864	Degradative_pathway	Aminobenzoate_degradation	Intracellular	Streptomyces coelicolor (strain ATCC BAA-471 / A3(2) / M145)
SCO0584	Q9RJQ6|D6EDD6	SCO0584 Putative cytochrome P450	XIC	0.000506002	0.000255933	0.149076	0.850438	0.00563464	0.164881	0.594786	0.362552	18.0596	16.9281	19.0565	18.4318	17.8499	17.5708	19.368	18.7387	16.9996	17.9729	17.4982	17.1118	Degradative_pathway	Aminobenzoate_degradation	Intracellular	Streptomyces coelicolor (strain ATCC BAA-471 / A3(2) / M145)
SCO3636	Q9X8Q3|A0A076M7X2	SCO3636 Putative cytochrome P-450 hydroxylase	XIC	1.23e-06	0.264954	0.238069	0.85188	0.347712	0.636207	0.193914	0.694369	16.2291	16.0791	15.4543	15.5052	16.0193	15.882	15.2934	16.4575	17.1669	17.146	16.755	17.5799	Degradative_pathway	Aminobenzoate_degradation	Intracellular	Streptomyces coelicolor (strain ATCC BAA-471 / A3(2) / M145)
SCO6680	A0A076M2U6|O88036	SCO6680 Oxidoreductase alpha subunit	XIC	1.01e-05	0.0624568	0.0769791	0.996811	0.143112	0.157271	0.890163	0.937617	15.0712	16.6378	16.0316	17.7264	15.4935	15.6989	16.311	17.1245	14.7035	14.5392	14.464	14.1929	Degradative_pathway	Aminobenzoate_degradation	Intracellular	Streptomyces lividans TK24
SCO7417	D6EVS8	SCO7417 Putative cytochrome P450-family protein	XIC	0.709926	1.76e-05	1.5e-05	0.850438	5.03e-05	0.938111	0.684256	0.544637	21.5643	20.726	20.3819	19.8246	21.4905	21.2059	20.6323	19.6791	20.8178	20.177	21.2561	20.3698	Degradative_pathway	Aminobenzoate_degradation	Intracellular	Streptomyces lividans TK24
SCO1612	O88069|A0A076M6Y7	SCO1612 Putative aldehyde dehydrogenase	XIC_SC	6.88e-07	0.0371362	1.24e-06	0.85188	0.343482	0.000676111	0.928523	0.608896	18.5415	20.7422	18.9452	20.3124	17.8812	20.3738	16.6608	19.8859	20.9722	20.9243	20.3488	20.074	Degradative_pathway	Aromatic_compound_degradation	Intracellular	Streptomyces coelicolor (strain ATCC BAA-471 / A3(2) / M145)
SCO6124	D6EKT6	SCO6124 Anthranilate phosphoribosyltransferase	XIC	0.0188913	0.29357	0.0123622	0.84741	0.0906981	0.0158603	0.802495	0.455436	18.5283	19.4015	18.4112	18.4485	18.1721	17.2069	18.575	17.9977	18.7034	16.1196	18.9057	17.6298	Degradative_pathway	Aromatic_compound_degradation	Intracellular	Streptomyces lividans TK24
SCO1715	D6EMM8|Q9S2B5	SCO1715 Homogentisate 1,2-dioxygenase (HGDO) (EC 1.13.11.5) (Homogentisate oxygenase) (Homogentisic acid oxidase) (Homogentisicase)	SC	0.166925	0.585594	0.12611	0.737029	2.86e-09	0.264829	0.712008	0.249299	56	59.5	59.5	76.5	44.75	56.75	63.75	65.75	66.25	68.75	52.75	43.75	Degradative_pathway	Aromatic_compound_degradation	Intracellular	Streptomyces lividans TK24
SCO4828	Q9K3J2|D6ECP5	SCO4828 Betaine aldehyde dehydrogenase	XIC	0.000198152	9.33e-06	0.592978	0.85979	0.00674324	0.982712	0.977803	0.480404	19.2079	19.5723	19.7083	19.5937	17.6281	17.9065	19.5562	19.4414	18.4421	18.2361	18.7917	19.3798	Degradative_pathway	Choline_degradation	Intracellular	Streptomyces coelicolor (strain ATCC BAA-471 / A3(2) / M145)
SCO4829	Q9K3J1|D6ECP4	SCO4829 Oxidoreductase	XIC_SC	1.16e-12	0.0436499	0.277899	0.89997	0.000354207	0.299265	0.768076	0.615822	20.1423	20.1074	19.7533	19.4806	19.9502	19.9137	19.2889	19.5509	18.6691	18.1738	18.9237	18.726	Degradative_pathway	Choline_degradation	Intracellular	Streptomyces coelicolor (strain ATCC BAA-471 / A3(2) / M145)
SCO5657	O86742	SCO5657 Aldehyde dehydrogenase	SC	0.103265	5.74e-06	0.513864	0.985633	0.0217806	0.686121	0.0512001	0.549945	59.25	63	50	50.5	47.5	53.5	53.5	44.5	54.5	72	47.5	42	Degradative_pathway	Choline_degradation	Intracellular	Streptomyces coelicolor (strain ATCC BAA-471 / A3(2) / M145)
SCO5666	Q8CJQ9|D6EQC7	SCO5666 Putative aldehyde dehydrogenase	XIC	5.59e-07	2.56e-12	0.208333	0.714378	0.00174828	0.616495	0.395885	0.572706	14.7588	14.7834	17.8437	19.3867	15.1072	15.0657	17.7827	18.7633	17.7542	17.8555	19.2683	19.1078	Degradative_pathway	Choline_degradation	Intracellular	Streptomyces coelicolor (strain ATCC BAA-471 / A3(2) / M145)
SCO3475	Q9RKG2	SCO3475 Putative isomerase	XIC	0.00397568	0.0277805	0.261068	0.881459	0.0245346	0.59064	0.934625	0.902636	14.0009	15.3841	14.2755	15.2652	15.1979	14.5609	14.398	14.6681	17.339	18.1682	14.4905	15.3515	Degradative_pathway	Galactonate_degradation	Intracellular	Streptomyces coelicolor (strain ATCC BAA-471 / A3(2) / M145)
SCO6776	Q9X7X1	SCO6776 Metal-dependent hydrolase	XIC	6.1e-08	0.518037	0.997402	0.907534	0.0427573	0.790846	0.999039	0.819835	14.2735	14.0171	14.5778	14.4164	13.6372	14.5816	14.6206	14.6737	18.6203	17.9466	16.4321	16.5427	Degradative_pathway	Hydrolase	Intracellular	Streptomyces coelicolor (strain ATCC BAA-471 / A3(2) / M145)
SCO0427	A0A076MGM1|Q9RL59	SCO0427 Putative hydrolase	SC	0.605749	3.1e-07	0.103431	0.996444	0.287474	0.722935	0.363779	0.458701	19	10.5	7.75	8.25	13	9.5	8	9.75	14.5	13.75	8.75	6.75	Degradative_pathway	Hydrolase	Intracellular	Streptomyces lividans TK24
SCO0461	D6EEV5|Q8CK57	SCO0461 Putative hydrolase	XIC_SC	2.55e-24	1.41e-06	0.544649	0.92913	0.0138831	0.0513946	0.0516327	0.94284	19.6409	20.0191	20.7177	20.3252	19.0104	19.9278	21.0917	20.9579	15.1441	14.7428	15.9237	14.7911	Degradative_pathway	Hydrolase	Intracellular	Streptomyces lividans TK24
SCO0722	Q9L2I7|D6EYF7	SCO0722 Hydrolase	XIC	0.00146341	0.836793	0.280117	0.922401	0.0164857	0.199305	0.548937	0.605116	14.8705	15.1863	14.2519	14.6347	15.1341	14.9712	14.5469	14.1301	15.4203	15.0792	17.3006	15.3683	Degradative_pathway	Hydrolase	Intracellular	Streptomyces coelicolor (strain ATCC BAA-471 / A3(2) / M145)
SCO0740	Q9EWT1|D6EYD9	SCO0740 Putative hydrolase	XIC	5.96e-15	7.65e-06	0.665408	0.972451	0.0160803	0.151948	0.418354	0.637657	20.3528	20.0749	19.5911	19.3827	20.3376	20.6339	19.9415	19.8896	18.5239	19.0377	18.6694	18.7255	Degradative_pathway	Hydrolase	Intracellular	Streptomyces coelicolor (strain ATCC BAA-471 / A3(2) / M145)
SCO0748	Q9RJE4|D6EYD1	SCO0748 Putative hydrolase	XIC_SC	1.56e-13	3.98e-19	0.192325	0.999229	3.63e-08	0.253289	0.727837	0.531124	14.1921	12.8487	20.5893	20.0419	13.008	13.7877	20.4947	20.4887	12.7904	11.4118	14.4459	14.2597	Degradative_pathway	Hydrolase	Intracellular	Streptomyces coelicolor (strain ATCC BAA-471 / A3(2) / M145)
SCO0878	Q9RD31|D6EWV1	SCO0878 Putative hydrolase	XIC	0.000151279	0.823262	0.804038	0.89997	0.0725864	0.149988	0.620908	0.384853	14.4201	14.8406	14.2443	14.3082	14.6838	14.7291	14.2378	14.79	15.1702	15.0413	16.5082	15.131	Degradative_pathway	Hydrolase	Intracellular	Streptomyces coelicolor (strain ATCC BAA-471 / A3(2) / M145)
SCO1097	D6ETW0|Q9K3Q1	SCO1097 Putative hydrolase	XIC	0.00273791	0.480392	0.972466	0.89997	0.786809	0.190252	0.222325	0.643573	14.5872	13.8577	15.1327	14.0747	14.2222	14.6882	15.3065	14.6631	14.7506	16.9996	15.8953	15.7239	Degradative_pathway	Hydrolase	Intracellular	Streptomyces lividans TK24
SCO1103	Q9K3P5|D6ETV5	SCO1103 Putative hydrolase	XIC	0.000529391	0.294301	0.853063	0.89997	0.191953	0.894172	0.991998	0.453477	14.9648	14.6677	14.7279	14.4823	14.1847	14.6634	14.9057	14.2011	15.5229	15.0777	16.0198	16.7526	Degradative_pathway	Hydrolase	Intracellular	Streptomyces coelicolor (strain ATCC BAA-471 / A3(2) / M145)
SCO1424	A0A076M7H2|Q9RKY3	SCO1424 Putative hydrolase	XIC_SC	5e-16	0.267599	0.39917	0.981112	0.000862864	0.475278	0.0780294	0.327593	21.2502	21.3829	21.6568	21.2077	21.3389	21.3508	21.7413	21.5875	20.6291	20.7196	20.4364	20.4459	Degradative_pathway	Hydrolase	Intracellular	Streptomyces lividans TK24
SCO1509	Q9KXP1|D6EPR8	SCO1509 Possible hydrolase	XIC	0.01867	0.295897	0.00164129	0.990746	0.248908	0.21289	0.313738	0.940418	17.2096	15.4908	16.1595	15.0373	16.8321	14.5078	16.6846	15.4688	15.7607	14.9521	14.3883	14.8577	Degradative_pathway	Hydrolase	Intracellular	Streptomyces coelicolor (strain ATCC BAA-471 / A3(2) / M145)
SCO1686	A0A076MCU2|Q9S266	SCO1686 Uncharacterized Nudix hydrolase SCO1686 (EC 3.6.-.-)	XIC	9.17e-11	0.389745	0.189106	0.863991	0.908694	0.155739	0.891747	0.464846	16.7255	17.2659	16.7365	16.5607	16.2098	17.2919	15.955	17.0932	14.8645	14.095	14.2179	14.5595	Degradative_pathway	Hydrolase	Intracellular	Streptomyces lividans TK24
SCO1960	Q9Z505|D6EKF9	SCO1960 Putative hydrolase	XIC	0.00029736	4.67e-07	0.614854	0.937269	0.000113671	0.0711347	0.375617	0.452964	19.667	19.5121	18.5033	17.8973	19.223	19.5828	18.3445	18.8866	18.1235	18.6897	18.5339	18.3238	Degradative_pathway	Hydrolase	Intracellular	Streptomyces coelicolor (strain ATCC BAA-471 / A3(2) / M145)
SCO2346	Q9KY44|D6EFZ7	SCO2346 Putative hydrolase	XIC_SC	1.86e-10	9.98e-06	1.67e-06	0.878414	0.00647036	0.222568	0.521593	0.364578	17.9654	14.6538	19.7172	18.0735	18.2734	15.1257	19.6885	18.0647	14.7337	14.2674	15.3052	13.8746	Degradative_pathway	Hydrolase	Intracellular	Streptomyces coelicolor (strain ATCC BAA-471 / A3(2) / M145)
SCO3333	Q9WX01|D6ERW1	SCO3333 Putative hydrolase	XIC	4.77e-09	0.0348474	0.000267813	0.980965	2.5e-06	0.989456	0.337153	0.816959	19.4599	18.6944	18.6275	18.2591	18.9199	17.9075	18.6372	18.3794	17.0338	16.3455	18.437	17.9103	Degradative_pathway	Hydrolase	Intracellular	Streptomyces coelicolor (strain ATCC BAA-471 / A3(2) / M145)
SCO3572	D6EQG6|Q9XA41	SCO3572 Putative hydrolase	XIC	0.127613	9.75e-11	0.03794	0.790343	0.0289219	0.801344	0.531154	0.94284	15.911	16.6328	14.1777	14.3369	16.0384	16.727	14.2265	14.734	15.2162	15.6787	14.5481	14.5415	Degradative_pathway	Hydrolase	Intracellular	Streptomyces lividans TK24
SCO3582	D6EQF6	SCO3582 Predicted phosphohydrolase MPP superfamily	SC	0.181601	0.506742	0.000173042	0.854829	0.00417848	0.776584	1	0.395063	20.25	10	16.5	13.25	14	11.25	19.25	12.75	16.25	14.5	11.25	7.5	Degradative_pathway	Hydrolase	N-terminally anchored (No CS)	Streptomyces lividans TK24
SCO3807	D6ENB1	SCO3807 Putative hydrolase	SC	0.0189263	0.0208965	0.00410029	0.910998	0.00201861	0.853968	0.401162	0.941378	15.25	26	12.75	14	9.25	13	14	15	15	19	10.75	13.25	Degradative_pathway	Hydrolase	Intracellular	Streptomyces lividans TK24
SCO4160	Q9KZU2|D6EK51	SCO4160 Putative hydrolase	XIC	0.668571	0.00414768	0.0557504	0.925604	0.0249914	0.628864	0.631565	0.585373	14.7031	15.1391	16.281	16.6908	14.1677	16.2071	16.502	16.83	16.0125	16.3434	15.6586	16.0831	Degradative_pathway	Hydrolase	Intracellular	Streptomyces coelicolor (strain ATCC BAA-471 / A3(2) / M145)
SCO4191	A0A076M274|Q9FCH8	SCO4191 Putative hydrolase	XIC	0.288975	0.986846	0.247129	0.806108	0.0372926	0.3423	0.801968	0.277893	17.5299	17.7645	16.8471	16.502	15.7638	17.6837	16.6581	16.9752	16.4726	15.9633	16.704	17.4565	Degradative_pathway	Hydrolase	Intracellular	Streptomyces lividans TK24
SCO4323	Q9KXN4	SCO4323 Putative hydrolase	XIC	0.00054329	2.77e-05	0.00061901	0.887616	0.00449964	0.719396	0.273006	0.52151	18.2081	17.8002	18.6991	18.1816	18.9815	17.9707	18.7736	18.4531	17.676	16.9737	18.5121	18.5103	Degradative_pathway	Hydrolase	Intracellular	Streptomyces coelicolor (strain ATCC BAA-471 / A3(2) / M145)
SCO4395	A0A076M5Q6|Q9K3V0	SCO4395 Putative hydrolase	XIC_SC	1.85e-07	0.288975	0.862499	0.878834	0.00289884	0.908594	0.766616	0.295802	18.1416	18.6839	18.0252	17.3141	17.6244	17.5201	18.1638	18.4106	19.5307	19.5619	18.8162	19.0876	Degradative_pathway	Hydrolase	Intracellular	Streptomyces lividans TK24
SCO5172	Q9FBI7	SCO5172 Putative hydrolase	SC	0.303519	0.198614	0.970976	0.85161	0.00645366	0.84243	0.681307	0.108355	24.75	22.75	22	28.25	16.75	17.75	27	24.5	22.25	27.75	25.5	18	Degradative_pathway	Hydrolase	Intracellular	Streptomyces coelicolor (strain ATCC BAA-471 / A3(2) / M145)
SCO5549	O86530	SCO5549 Hydrolase	XIC	3.46e-13	0.304988	0.321336	0.907534	0.545324	0.0294533	0.350944	0.262665	14.2154	13.7307	14.0545	14.027	14.2813	15.2192	13.9679	14.3428	17.4243	17.1617	18.1619	15.8806	Degradative_pathway	Hydrolase	Intracellular	Streptomyces coelicolor (strain ATCC BAA-471 / A3(2) / M145)
SCO5809	O69985|D6EP64	SCO5809 Putative hydrolase	XIC_SC	0.28304	0.000178883	3.19e-05	0.94142	1.15e-05	0.426975	0.0640599	0.438948	19.9945	20.7482	19.2523	19.294	19.6205	21.2728	19.0146	19.2303	18.7586	19.7716	19.4341	20.253	Degradative_pathway	Hydrolase	Intracellular	Streptomyces coelicolor (strain ATCC BAA-471 / A3(2) / M145)
SCO6109	Q9ADF4	SCO6109 Putative secreted hydrolase	XIC	3.15e-09	0.000680589	0.000770296	0.878414	4.45e-06	0.0561148	0.975605	0.996521	20.3476	19.5134	20.6052	19.7608	21.1161	21.0095	20.7799	20.7196	19.4889	19.1832	20.6941	20.4035	Degradative_pathway	Hydrolase	N-terminally anchored (with CS)	Streptomyces coelicolor (strain ATCC BAA-471 / A3(2) / M145)
SCO6300	Q93RU1|A0A076M3N2	SCO6300 Putative secreted hydrolase	XIC	2.19e-07	0.0295143	0.129589	0.793455	0.00277861	0.498452	0.140008	0.794319	13.8056	14.3637	14.8983	14.3094	14.6877	15.7371	14.7811	14.5366	16.3543	17.3364	15.0722	15.6725	Degradative_pathway	Hydrolase	N-terminally anchored (with CS)	Streptomyces coelicolor (strain ATCC BAA-471 / A3(2) / M145)
SCO6308	A0A076LZY7|Q93RT3	SCO6308 Putative hydrolase	XIC	0.0120264	0.51373	0.431573	0.928055	0.809557	0.957871	0.735477	0.970105	13.4022	13.9294	13.4556	13.8347	14.0727	14.7263	14.6178	14.644	14.295	14.7219	15.0587	14.9701	Degradative_pathway	Hydrolase	Secretory(released) (with CS)	Streptomyces lividans TK24
SCO6411	O69939|D6EIC8	SCO6411 Putative hydrolase	XIC_SC	1.94e-06	6.67e-08	0.414734	0.786327	8.37e-06	0.270059	0.678856	0.262665	19.1485	19.4084	20.2685	20.7582	18.1617	18.0071	19.5396	20.4184	18.9782	18.9809	19.0935	18.5528	Degradative_pathway	Hydrolase	Intracellular	Streptomyces coelicolor (strain ATCC BAA-471 / A3(2) / M145)
SCO6710	Q9XAM0|D6EFA2	SCO6710 Putative glycosyl hydrolase	XIC	0.00418551	0.00279628	0.476046	0.888848	3.2e-05	0.0139752	0.855057	0.00802798	16.2504	18.3995	15.0263	14.8617	16.044	13.419	15.6059	15.6228	15.6986	15.7816	15.2843	14.4041	Degradative_pathway	Hydrolase	Secretory(released) (with CS)	Streptomyces coelicolor (strain ATCC BAA-471 / A3(2) / M145)
SCO7057	Q9FC27|D6EDK9	SCO7057 Esterase	XIC_SC	1.91e-07	3.72e-17	2.18e-06	0.824167	6.15e-10	0.78506	0.0904139	0.79905	22.1238	22.615	21.1696	21.372	21.8211	22.2283	20.8773	20.9843	21.3805	21.6906	21.3093	21.5086	Degradative_pathway	Hydrolase	Intracellular	Streptomyces coelicolor (strain ATCC BAA-471 / A3(2) / M145)
SCO7440	Q9L120|D6EVQ6	SCO7440 Putative hydrolase	XIC	4.11e-12	3.6e-08	0.692576	0.984552	1.9e-09	0.696649	0.0731013	0.0956193	17.1223	18.4047	14.5221	13.2297	14.9252	15.8336	14.3171	14.2801	17.3612	17.1052	17.8427	17.9376	Degradative_pathway	Hydrolase	Intracellular	Streptomyces coelicolor (strain ATCC BAA-471 / A3(2) / M145)
SCO4256	Q9L0N5	SCO4256 Putative hydrolytic protein	XIC_SC	2.58e-17	4.95e-18	7.23e-14	0.814738	1.85e-10	0.208008	0.0224227	0.0238109	23.6587	22.5583	21.8983	21.4547	23.6318	22.5574	22.303	21.7523	23.7167	23.2684	23.6256	22.9756	Degradative_pathway	Hydrolytic	Intracellular /TMH start AFTER 60	Streptomyces coelicolor (strain ATCC BAA-471 / A3(2) / M145)
SCO4258	Q9L0N3|A0A076M9M5	SCO4258 Putative hydrolytic protein	XIC	0.165345	0.00833589	0.15315	0.939413	0.0126388	0.847233	0.339657	0.425163	17.3641	15.3483	14.9358	14.6916	14.3602	14.2785	15.3032	14.5473	17.3279	15.3634	13.4001	14.2009	Degradative_pathway	Hydrolytic	Intracellular /TMH start AFTER 60	Streptomyces coelicolor (strain ATCC BAA-471 / A3(2) / M145)
SCO6456	Q9ZBF7	SCO6456 Putative hydrolytic protein	XIC	0.201199	9.49e-12	0.0682953	0.980965	0.00528534	0.967622	0.761846	0.640551	21.1747	20.8639	19.6076	19.4662	21.0374	20.6662	20.0268	20.0677	20.8983	20.7579	20.3024	19.9621	Degradative_pathway	Hydrolytic	Intracellular /TMH start AFTER 60	Streptomyces coelicolor (strain ATCC BAA-471 / A3(2) / M145)
SLIV_06145	D6EI82	SLIV_06145 Hydrolytic protein	XIC_SC	5.72e-05	2.67e-07	0.491386	0.824167	0.000486392	0.677954	0.268011	0.406044	16.7639	16.1923	13.7947	14.5379	17.2589	16.3191	14.3278	14.9349	14.5309	14.1406	14.6959	13.9343	Degradative_pathway	Hydrolytic		Streptomyces lividans TK24
SCO1028	Q9K3N2|D6EU27	SCO1028 Putative lyase	XIC	0.341138	9.61e-07	0.478186	0.850438	0.0537056	0.941348	0.876372	0.408513	17.1798	16.8418	16.1704	16.633	17.2048	17.8635	16.6295	16.4686	17.6301	18.0739	16.0443	16.0709	Degradative_pathway	Lyase	Intracellular	Streptomyces coelicolor (strain ATCC BAA-471 / A3(2) / M145)
SCO1893	Q9X9X9	SCO1893 Putative lyase	XIC	0.000981612	0.905309	0.00116927	0.939413	0.116237	0.0192546	0.917297	0.852208	17.8754	17.9809	17.626	17.5626	17.8277	17.9729	17.6211	18.0704	16.6196	17.6706	16.919	18.0267	Degradative_pathway	Lyase	Intracellular	Streptomyces coelicolor (strain ATCC BAA-471 / A3(2) / M145)
SCO2237	Q9ADI9|D6EHG2	SCO2237 Putative lyase	XIC	0.680232	0.00142939	0.0512354	0.942229	1.08e-08	0.0948926	0.078551	0.303893	20.1984	21.0023	19.3147	18.9299	19.6402	20.9328	19.0798	19.4067	19.4225	19.2763	20.4934	20.4439	Degradative_pathway	Lyase	Intracellular	Streptomyces coelicolor (strain ATCC BAA-471 / A3(2) / M145)
SCO3497	Q9RKE1	SCO3497 Putative polyguluronate lyase	XIC	0.00110887	0.0644729	0.532781	0.851381	0.486826	0.408435	0.846259	0.601406	14.2762	14.2195	13.266	14.0114	15.0371	14.2986	14.1576	13.8368	15.0473	14.9809	15.3171	14.6284	Degradative_pathway	Lyase	Secretory(released) (with CS)	Streptomyces coelicolor (strain ATCC BAA-471 / A3(2) / M145)
SCO3084	Q9KZ64|D6ETN5	SCO3084 p-hydroxybenzoate hydroxylase	XIC	0.00409127	0.279824	0.596063	0.919828	0.0125975	0.596939	0.851736	0.287498	16.3248	15.5323	15.8334	15.6729	13.5414	14.8798	16.2342	15.5488	15.232	14.4171	14.486	14.2943	Degradative_pathway	Mandelate_degradation	Intracellular	Streptomyces coelicolor (strain ATCC BAA-471 / A3(2) / M145)
SCO7254	Q9X7U5	SCO7254 Inositol 2-dehydrogenase (EC 1.1.1.18) (Myo-inositol 2-dehydrogenase) (MI 2-dehydrogenase)	XIC	0.0600305	0.00267912	0.00276781	0.849747	0.00035595	0.43795	0.513979	0.363473	18.3506	19.3967	18.6793	19.1263	18.1648	18.7822	17.9087	19.0045	17.7084	18.4668	19.9397	19.5814	Degradative_pathway	Myo_inositol_degradation	Intracellular	Streptomyces coelicolor (strain ATCC BAA-471 / A3(2) / M145)
SCO7469	Q93JC7	SCO7469 Phenylacetate-CoA ligase (EC 6.2.1.30)	XIC	2.98e-05	9.18e-16	0.193191	0.667485	1.38e-06	0.705703	0.966566	0.915726	17.7419	17.6604	19.7006	19.5249	17.5821	17.5958	19.3369	19.2478	18.9573	18.604	19.3962	19.1734	Degradative_pathway	Phenylacetate_degradation	Intracellular	Streptomyces coelicolor (strain ATCC BAA-471 / A3(2) / M145)
SCO3079	D6ETP0	SCO3079 Putative thiolase	SC	2.26e-07	0.0174153	0.24818	0.999799	0.071534	0.931845	0.563652	0.264603	37.25	35	23.75	28.5	23.25	29	27.75	26	34.5	45.75	36.75	35.25	Degradative_pathway	Phenylacetate_degradation	Intracellular	Streptomyces lividans TK24
SCO7470	Q93JC6|A0A076LRP8	SCO7470 Putative phenylacetic acid degradation protein PaaI	XIC	0.0875137	1.94e-11	0.025809	0.85188	2.73e-08	0.0845658	0.0208001	0.84645	15.0954	14.9627	17.559	18.2054	15.5763	14.1232	17.6942	17.6991	16.9107	15.2918	15.9632	15.6684	Degradative_pathway	Phenylacetic_acid_degradation	Intracellular	Streptomyces coelicolor (strain ATCC BAA-471 / A3(2) / M145)
SCO7472	Q93JC4|D6EVM2	SCO7472 Putative phenylacetic acid degradation protein PaaB	XIC_SC	0.0515051	2.27e-06	0.942302	0.960671	0.911394	0.115188	0.771724	0.22734	17.1889	19.3081	20.2111	20.0749	18.2045	18.1741	19.7958	19.6776	18.2497	16.6203	19.3753	18.9512	Degradative_pathway	Phenylacetic_acid_degradation	Intracellular	Streptomyces coelicolor (strain ATCC BAA-471 / A3(2) / M145)
SCO7474	D6EVM0|Q93JC2	SCO7474 Putative phenylacetic acid degradation protein PaaD	XIC	8.56e-07	1.37e-07	0.606997	0.814738	0.00143752	0.588951	0.440219	0.644014	14.2694	16.0672	17.9335	17.8543	13.6151	13.9499	17.5519	16.9407	13.8523	13.76	14.0994	14.1829	Degradative_pathway	Phenylacetic_acid_degradation	Intracellular	Streptomyces lividans TK24
SCO7475	Q93JC1|D6EVL9	SCO7475 Putative phenylacetic acid degradation NADH oxidoreductase PaaE	XIC_SC	6.58e-10	9.51e-10	0.238069	0.493932	5.49e-06	0.21703	0.00486923	0.470844	18.9447	18.6155	20.1419	20.6964	19.3874	19.093	20.1469	20.2126	19.1535	18.0793	18.6189	18.7628	Degradative_pathway	Phenylacetic_acid_degradation	Intracellular	Streptomyces coelicolor (strain ATCC BAA-471 / A3(2) / M145)
SCO6339	O86608|A0A076LW80	SCO6339 3-oxoadipate enol-lactone hydrolase	XIC_SC	1.14e-16	4.62e-05	3.51e-05	0.973417	0.331206	0.671927	0.0329901	0.70576	20.3954	19.3636	20.5668	20.2228	20.5805	19.5625	20.8164	20.7171	18.5673	18.0209	18.6826	18.4647	Degradative_pathway	Protocatechuate_degradation	Intracellular	Streptomyces coelicolor (strain ATCC BAA-471 / A3(2) / M145)
SCO6697	A0A076LZ75|Q9XAN3	SCO6697 Putative 3-oxoadipate enol-lactone hydrolase/4-carboxymuconolactone decarboxylase	XIC	0.42276	0.0439847	0.748958	0.958557	0.682567	0.00848217	0.861279	0.548981	15.0157	16.4206	15.1295	16.8604	14.7812	15.0267	15.4903	16.2344	15.3814	14.5858	17.0699	14.6382	Degradative_pathway	Protocatechuate_degradation	Intracellular	Streptomyces lividans TK24
SCO6701	D6EFB0|Q9XAM9	SCO6701 Beta-ketoadipyl-CoA thiolase	XIC	0.0438634	0.166326	0.086756	0.922401	0.433761	0.931943	0.832098	0.629683	17.1084	17.0941	16.2261	17.4856	16.0319	16.8772	16.2996	16.3921	16.2203	16.8621	14.9203	15.9639	Degradative_pathway	Protocatechuate_degradation	Intracellular	Streptomyces lividans TK24
SCO6442	Q9ZBH1|D6EI96	SCO6442 Putative alcohol dehydrogenase	XIC	1.95e-05	1.02e-05	0.00311428	0.908391	0.00462806	0.146497	0.101907	0.0139127	13.6999	17.7068	13.9126	13.6626	14.6594	14.9106	14.2505	15.2736	17.1654	17.6381	15.1295	15.2073	Degradative_pathway	Toluene_degradation	Intracellular	Streptomyces coelicolor (strain ATCC BAA-471 / A3(2) / M145)
SCO6209	D6EJU2|Q9Z593	SCO6209 Putative decarboxylase (purine catabolism)	XIC	0.0475363	0.908941	0.596991	0.990746	0.269531	0.423301	0.911748	0.822854	14.3356	15.3455	13.9571	14.5226	14.2165	14.0372	14.3925	14.939	13.8726	13.421	13.9724	13.7047	Degradative_pathway	Urate_degradation	Intracellular	Streptomyces lividans TK24
SCO6210	Q9Z592	SCO6210 Transthyretin-like protein (purine catabolism)	XIC	0.0124046	6.03e-06	0.030846	0.888061	0.513567	0.441404	0.595585	0.515969	14.9285	16.5537	14.6581	14.3602	15.4804	17.574	13.7701	14.9787	17.4697	17.409	14.9895	15.6409	Degradative_pathway	Urate_degradation	Intracellular	Streptomyces coelicolor (strain ATCC BAA-471 / A3(2) / M145)
SCO6211	Q8CJN8|D6EJU0	SCO6211 Uricase (purine catabolism)	XIC_SC	0.000137869	1.97e-09	0.694935	0.996267	0.259682	0.806354	0.985656	0.290634	18.9292	19.4624	15.2135	15.4148	18.8879	19.6288	16.2597	15.0289	20.7333	20.2023	17.3729	19.0279	Degradative_pathway	Urate_degradation	Intracellular	Streptomyces coelicolor (strain ATCC BAA-471 / A3(2) / M145)
SCO0945	Q9RCW5	SCO0945 Putative formamidopyrimidine-DNA glycosylase	XIC	0.0918147	0.000193967	1.24e-06	0.938805	0.753908	0.556599	0.427594	0.233901	16.3823	17.9761	17.5974	18.1245	16.8747	17.3888	17.1418	18.0485	17.0637	17.9021	17.7127	18.1727	DNA_synthesis_Chromosome_replication_Cell_division	Base_excision_repair	Intracellular	Streptomyces coelicolor (strain ATCC BAA-471 / A3(2) / M145)
SCO1343	Q9K3Z0|D6ER04	SCO1343 Uracil-DNA glycosylase 2	XIC_SC	0.000125573	0.884381	2.15e-07	0.98193	8.74e-06	0.0997318	0.908948	0.190056	19.5053	19.5079	19.7818	19.1266	19.5222	18.4662	20.0773	19.5077	20.8784	19.6946	20.0212	19.1862	DNA_synthesis_Chromosome_replication_Cell_division	Base_excision_repair	Intracellular	Streptomyces coelicolor (strain ATCC BAA-471 / A3(2) / M145)
SCO1767	Q9S233|D6EMH4	SCO1767 Putative DNA hydrolase	XIC_SC	6.92e-25	0.0136109	0.21731	0.850438	0.0733589	0.187724	0.888058	0.746033	14.0779	15.2443	13.1373	13.8965	13.6401	13.6544	13.4238	14.174	22.2181	21.8291	21.3653	21.1131	DNA_synthesis_Chromosome_replication_Cell_division	Base_excision_repair	Intracellular	Streptomyces coelicolor (strain ATCC BAA-471 / A3(2) / M145)
SCO1792	Q9S208|D6ELN0	SCO1792 Putative 3-methyladenine DNA glycosylase	XIC	0.000229324	6.57e-07	0.0166522	0.942229	0.0103003	0.0585502	0.0959144	0.616934	16.6705	17.8083	17.3967	17.6683	16.4849	16.8526	17.6947	17.8926	17.4586	17.6198	18.2352	17.8788	DNA_synthesis_Chromosome_replication_Cell_division	Base_excision_repair	Intracellular	Streptomyces coelicolor (strain ATCC BAA-471 / A3(2) / M145)
SCO1971	Q93JJ0|D6EKE8	SCO1971 Pseudouridine-5'-phosphate glycosidase	XIC	3.02e-18	2.03e-13	0.0360309	0.850438	1.38e-06	0.914856	0.595544	0.823092	21.4333	21.0816	19.2027	18.8732	20.1822	20.0372	19.1111	18.719	17.9543	17.9794	17.7062	17.2911	DNA_synthesis_Chromosome_replication_Cell_division	Base_excision_repair	Intracellular	Streptomyces coelicolor (strain ATCC BAA-471 / A3(2) / M145)
SCO2111	Q9S2N2|D6EIZ3	SCO2111 Probable endonuclease 4	XIC	0.401757	0.30179	0.520424	0.876731	0.0421898	0.11254	0.227537	0.857873	16.8725	16.6756	16.4471	15.7218	14.9707	16.8216	16.344	16.7508	16.2327	16.624	15.8139	15.3852	DNA_synthesis_Chromosome_replication_Cell_division	Base_excision_repair	Intracellular	Streptomyces coelicolor (strain ATCC BAA-471 / A3(2) / M145)
SCO2626	Q9F308|D6ECX2	SCO2626 Putative DNA repair hydrolase	XIC	0.311663	0.0127561	0.126926	0.929712	0.250951	0.572385	0.925024	0.581427	15.2027	14.4638	14.4622	14.28	14.9432	14.5531	14.3279	14.6323	15.9051	15.4504	15.0416	13.703	DNA_synthesis_Chromosome_replication_Cell_division	Base_excision_repair	Intracellular	Streptomyces coelicolor (strain ATCC BAA-471 / A3(2) / M145)
SCO3174	A0A076M2I1|Q9RKB3	SCO3174 Putative exodeoxyribonuclease	XIC	3e-05	0.000698551	7.95e-08	0.876731	0.210234	0.00187647	0.0204567	0.643443	17.7867	14.7095	18.0527	16.8281	18.9614	16.7106	18.9571	17.3694	17.7743	17.0598	17.7826	18.2724	DNA_synthesis_Chromosome_replication_Cell_division	Base_excision_repair	N-terminally anchored (No CS)	Streptomyces lividans TK24
SCO3355	Q9S6T7|D6EQT2	SCO3355 Putative adenine glycosylase	XIC	0.133314	0.324076	3.55e-06	0.878414	0.0269145	0.157447	0.957144	0.974821	17.2855	15.3532	17.3802	15.4927	16.8784	14.8499	17.2934	15.1551	17.7591	16.9956	16.2614	15.7742	DNA_synthesis_Chromosome_replication_Cell_division	Base_excision_repair	Intracellular	Streptomyces coelicolor (strain ATCC BAA-471 / A3(2) / M145)
SCO3569	Q9XA44|A0A076M7T5	SCO3569 Endonuclease III	XIC	2.72e-13	0.000178883	0.168601	0.981677	9.01e-06	0.312771	0.823971	0.0156535	17.4459	18.5606	18.5814	18.327	17.2391	16.8651	18.2749	18.4368	19.5341	19.5378	18.9606	19.4554	DNA_synthesis_Chromosome_replication_Cell_division	Base_excision_repair	Intracellular	Streptomyces coelicolor (strain ATCC BAA-471 / A3(2) / M145)
SCO5388	A0A076LWQ0|Q9K4C3	SCO5388 Endonuclease NucS	SC	0.000904849	0.205738	0.6345	0.907832	0.0393174	0.692884	0.731009	0.816909	26	30	25.5	29.5	18.25	18.75	26	26.75	24	19	19.5	22	DNA_synthesis_Chromosome_replication_Cell_division	Base_excision_repair	Intracellular	Streptomyces lividans TK24
SCO5573	Q9ZBQ6|D6ERJ9	SCO5573 Formamidopyrimidine-DNA glycosylase	XIC	0.000453806	0.000482438	0.000306893	0.878834	0.0399721	0.742542	0.761846	0.651267	19.0064	19.5617	19.2266	19.5692	18.1879	18.8402	19.0657	19.3723	18.8165	18.9846	18.9695	19.3356	DNA_synthesis_Chromosome_replication_Cell_division	Base_excision_repair	Intracellular	Streptomyces coelicolor (strain ATCC BAA-471 / A3(2) / M145)
SCO5817	O69994	SCO5817 Putative DNA hydrolase with mutT domain	SC	0.00598981	0.00178035	0.950705	0.967117	6.98e-08	0.539558	0.880622	0.178528	12.25	6.25	10	12	9	12.5	11.25	12	20	21.5	8.25	7.25	DNA_synthesis_Chromosome_replication_Cell_division	Base_excision_repair	Intracellular	Streptomyces coelicolor (strain ATCC BAA-471 / A3(2) / M145)
SCO0247	A0A076MKT2|Q9S1P4	SCO0247 Sporulation-control protein	XIC_SC	1.19e-05	0.000368046	0.101587	0.961766	0.0926449	0.99273	0.585797	0.640918	22.2179	21.9281	20.9169	20.3337	21.6923	20.9783	20.7821	20.6893	20.6275	19.8165	19.8184	19.9361	DNA_synthesis_Chromosome_replication_Cell_division	Cell_division	Intracellular	Streptomyces lividans TK24
SCO1769	Q9S231|D6EMH2	SCO1769 Putative chromosome segregation and condensation protein	XIC	0.0128823	0.0925565	0.00597758	0.657236	0.197253	0.0804934	0.200219	0.679156	15.8935	17.3857	15.5232	14.8973	13.3433	16.0445	13.6905	16.1731	14.4691	15.7703	14.6364	14.0807	DNA_synthesis_Chromosome_replication_Cell_division	Cell_division	Intracellular	Streptomyces coelicolor (strain ATCC BAA-471 / A3(2) / M145)
SCO1772	D6EMH0|Q9S228	SCO1772 Putative partitioning or sporulation protein ParA-like	SC	0.0191652	0.208134	0.572755	0.872902	0.249391	1	1	0.720002	21.75	18	19	20.25	15.25	16.25	22.75	19.5	22.75	22.75	25	22.5	DNA_synthesis_Chromosome_replication_Cell_division	Cell_division	Intracellular	Streptomyces lividans TK24
SCO1793	Q8CK18|D6ELM9	SCO1793 Sporulation-control protein Spo0M	XIC_SC	5.49e-07	1.63e-08	0.144094	0.965398	7.84e-05	0.714524	0.502989	0.308241	23.7534	23.9763	23.1429	22.9704	23.8533	24.1314	23.3943	23.3681	23.1327	23.2184	23.0002	23.3082	DNA_synthesis_Chromosome_replication_Cell_division	Cell_division	N-terminally anchored (No CS)	Streptomyces coelicolor (strain ATCC BAA-471 / A3(2) / M145)
SCO2077	D6EJ26	SCO2077 DivIVA	SC	3.83e-05	0.0727361	0.322525	0.967117	0.000680963	0.667573	0.816161	1	29.75	33.25	25.5	26.5	38.75	36.75	26.5	27	34.5	36.5	36.5	46.25	DNA_synthesis_Chromosome_replication_Cell_division	Cell_division	Intracellular	Streptomyces lividans TK24
SCO2082	P45500|D6EJ21	SCO2082 Cell division protein FtsZ	XIC_SC	2.04e-07	6.22e-09	5.79e-05	0.930068	2.74e-07	0.00583443	0.433064	0.00350575	21.3121	22.0529	22.1011	21.5413	20.8943	19.8818	22.1132	21.6529	21.9034	21.2815	22.1762	21.6199	DNA_synthesis_Chromosome_replication_Cell_division	Cell_division	Intracellular	Streptomyces coelicolor (strain ATCC BAA-471 / A3(2) / M145)
SCO2083	P45518|D6EJ20	SCO2083 Cell division protein FtsQ	XIC	0.0159479	0.0352293	0.0883517	0.793455	0.587797	0.159263	0.952092	0.942297	16.8137	17.5747	17.3737	18.2337	16.4565	17.2466	17.1594	17.7654	16.9154	16.4865	16.9192	16.7641	DNA_synthesis_Chromosome_replication_Cell_division	Cell_division	N-terminally anchored (No CS)	Streptomyces coelicolor (strain ATCC BAA-471 / A3(2) / M145)
SCO2265	D6EHD3|Q9RKR3	SCO2265 Protein with putative peptidoglycan binding domaine	XIC	0.199392	0.00186257	0.0100273	0.85188	0.792515	0.120694	0.301141	0.046779	14.4435	15.6163	14.3503	14.242	15.8853	15.2442	13.9463	14.788	14.0514	17.3204	14.6794	15.0285	DNA_synthesis_Chromosome_replication_Cell_division	Cell_division	Intracellular	Streptomyces lividans TK24
SCO2607	D6ECZ1|Q9L1H0	SCO2607 Putative cell division protein FtsW	XIC	0.000109539	0.607655	0.946632	0.943875	0.0789664	0.455826	0.481493	0.734713	17.9511	18.2499	17.5708	17.7428	17.2886	16.2874	17.4894	17.4283	16.8695	16.7303	15.6661	16.5582	DNA_synthesis_Chromosome_replication_Cell_division	Cell_division	Multi-transmembrane	Streptomyces lividans TK24
SCO2610	Q9L1G7|D6ECY8	SCO2610 Rod shape-determining protein MreC	XIC	3.74e-08	0.783322	0.00176917	0.692387	0.00290828	0.423575	0.701406	0.810982	18.6189	17.9471	18.0373	16.3063	15.7878	15.6068	17.2939	16.7571	16.2345	14.7165	15.6599	14.2766	DNA_synthesis_Chromosome_replication_Cell_division	Cell_division	N-terminally anchored (No CS)	Streptomyces coelicolor (strain ATCC BAA-471 / A3(2) / M145)
SCO2611	A0A076M640|Q9L1G6	SCO2611 Rod shape-determining protein MreB	SC	0.0100449	0.017167	0.355107	0.737731	0.0147168	1	0.627782	0.007468	53.25	39.75	37.75	46.25	42	35.5	40.25	42.5	52.25	57.25	46.75	35	DNA_synthesis_Chromosome_replication_Cell_division	Cell_division	Intracellular	Streptomyces lividans TK24
SCO2620	Q9F314|D6ECX8	SCO2620 Putative cell division trigger factor	XIC_SC	5.6e-10	1.18e-17	9.86e-05	0.85188	8e-06	0.00117688	0.998429	0.000196564	23.7576	24.5714	25.1279	24.6652	23.3185	22.3796	24.9225	24.4581	24.2758	23.3154	25.2349	25.0806	DNA_synthesis_Chromosome_replication_Cell_division	Cell_division	Intracellular	Streptomyces coelicolor (strain ATCC BAA-471 / A3(2) / M145)
SCO2718	Q7AY50|D6EY35	SCO2718 Rodlin RdlA	XIC	0.264861	0.30537	4.11e-06	0.876731	0.000107071	0.222568	0.768943	0.04467	13.3113	13.4313	15.2495	18.5778	13.5374	17.9873	14.3656	18.7531	14.4024	19.5512	14.3288	14.4491	DNA_synthesis_Chromosome_replication_Cell_division	Cell_division	Secretory(released) (with CS)	Streptomyces coelicolor (strain ATCC BAA-471 / A3(2) / M145)
SCO2950	D6EV66	SCO2950 DNA-binding protein HU 1	SC	0.737284	0.439573	0.889419	0.861094	2.04e-09	0.286195	0.953321	1	74.5	83.5	87	95	76	71.75	96	88.5	95.5	91	73.5	68.5	DNA_synthesis_Chromosome_replication_Cell_division	Cell_division	Intracellular	Streptomyces lividans TK24
SCO2968	Q9L1S7|D6EV49	SCO2968 Cell division protein FtsX	XIC	5.75e-08	0.000204855	0.0414179	0.649372	0.000554743	0.998575	0.987604	0.768504	19.838	19.5042	19.6684	19.4162	18.2055	17.7945	19.2521	19.1061	18.6005	18.4594	19.2205	18.7638	DNA_synthesis_Chromosome_replication_Cell_division	Cell_division	Multi-transmembrane	Streptomyces coelicolor (strain ATCC BAA-471 / A3(2) / M145)
SCO2975	A0A076M998|Q9L060	SCO2975 Protein of the FtsK/SpoIIIE family involved in cell division	XIC_SC	3.14e-10	2.36e-05	0.907095	0.938805	0.0001	0.248326	0.66767	0.0468485	21.834	22.447	22.2552	22.045	21.2091	20.9768	21.9222	22.0427	22.3769	22.1463	22.5342	22.3883	DNA_synthesis_Chromosome_replication_Cell_division	Cell_division	Intracellular	Streptomyces lividans TK24
SCO3404	A0A076M899|Q9X8I4	SCO3404 Cell division protein FtsH-like	SC	3.91e-07	7.56e-07	1.03e-08	0.970009	0.000926769	0.398389	0.317626	0.0101782	215.25	157.75	156.75	160.25	174	142.5	175.5	144.5	164.75	161	140.25	122	DNA_synthesis_Chromosome_replication_Cell_division	Cell_division	Multi-transmembrane	Streptomyces lividans TK24
SCO3558	Q9X923|D6EQI0	SCO3558 Putative morphological differentiation-associated protein	XIC	0.0374703	0.0640124	0.000183071	0.888848	0.0129685	0.315134	0.872409	0.303893	17.1784	17.7146	16.8531	18.1804	16.4798	16.6027	17.3106	17.7146	16.8698	18.0564	17.0917	17.5597	DNA_synthesis_Chromosome_replication_Cell_division	Cell_division	Intracellular /TMH start AFTER 60	Streptomyces coelicolor (strain ATCC BAA-471 / A3(2) / M145)
SCO3619	Q9XAI3|D6EPK9	SCO3619 Nucleoid-associated protein adjacent to RecR	XIC_SC	4.93e-05	3.6e-11	0.544832	0.980965	7.94e-06	0.00127121	0.0394159	0.00038916	18.6178	22.0663	20.8623	20.2945	18.3382	17.9119	20.6927	20.4258	18.8796	17.9398	21.2343	20.9091	DNA_synthesis_Chromosome_replication_Cell_division	Cell_division	Intracellular	Streptomyces coelicolor (strain ATCC BAA-471 / A3(2) / M145)
SCO3846	D6EN70	SCO3846 FtsW/RodA/SpoVE family cell cycle protein	XIC	0.000203795	1.76e-05	0.799339	0.92913	0.00166292	0.98899	0.969521	0.425899	20.6092	19.9394	19.5835	20.0076	20.4589	20.229	19.7642	19.706	19.8981	20.4269	17.7507	17.18	DNA_synthesis_Chromosome_replication_Cell_division	Cell_division	Multi-transmembrane	Streptomyces lividans TK24
SCO3854	Q9XA10|D6EME6	SCO3854 Cell division protein CrgA	XIC	0.14363	0.388493	0.205122	0.714378	0.0469292	0.18563	0.752926	0.154273	13.4543	14.5706	14.4048	13.7738	15.2744	14.4392	14.1685	14.489	13.8073	14.3099	14.2512	16.5038	DNA_synthesis_Chromosome_replication_Cell_division	Cell_division	Multi-transmembrane	Streptomyces coelicolor (strain ATCC BAA-471 / A3(2) / M145)
SCO3887	Q9S6U1|A0A076MAQ2	SCO3887 Putative partitioning or sporulation protein ParB-like	XIC_SC	5.67e-09	5.65e-08	0.130476	0.913303	0.234998	0.0659072	0.794463	0.0917904	20.0128	20.4736	20.8917	20.7997	20.2696	19.6751	20.689	20.5829	21.1052	20.6792	21.2767	21.1839	DNA_synthesis_Chromosome_replication_Cell_division	Cell_division	Intracellular	Streptomyces coelicolor (strain ATCC BAA-471 / A3(2) / M145)
SCO4013	D6ELA1	SCO4013 Cell division protein FtsI/penicillin-binding protein	SC	5.86e-07	0.00192838	0.123528	0.304886	0.012599	0.469687	0.51067	1	44	46.25	31.5	30.75	29.5	27	34.25	24.75	44	40.5	41	33.25	DNA_synthesis_Chromosome_replication_Cell_division	Cell_division	N-terminally anchored (with CS)	Streptomyces lividans TK24
SCO4126	Q9KYE4|D6EKZ4	SCO4126 Membrane protein part of a complex putatively involved in proper segregation of chromosome (cmdABCDEF)	XIC	0.00484351	0.521357	0.0377245	0.937269	0.0375259	0.950783	0.620148	0.961206	20.5569	20.0119	20.0194	19.9481	19.4492	18.8377	20.0517	19.7266	20.3645	19.8651	20.2049	19.882	DNA_synthesis_Chromosome_replication_Cell_division	Cell_division	Multi-transmembrane	Streptomyces coelicolor (strain ATCC BAA-471 / A3(2) / M145)
SCO4128	A0A076MA36|Q9KYE2	SCO4128 Membrane protein part of a complex putatively involved in proper segregation of chromosome (cmdABCDEF)	SC	0.00968327	0.000583651	0.74782	0.993268	0.0208104	0.675375	1	0.450505	19.5	15.75	15.25	17.5	13.5	15.5	12.25	13.25	23.5	23	15.5	10.5	DNA_synthesis_Chromosome_replication_Cell_division	Cell_division	Multi-transmembrane	Streptomyces lividans TK24
SCO4508	D6EGX0|Q9L0T6	SCO4508 Protein of the FtsK/SpoIIIE family involved in cell division	XIC_SC	1.89e-22	5.01e-06	0.0150083	0.908144	0.00450485	0.0240386	0.228962	0.654344	21.1462	20.8755	21.3014	21.4186	20.6776	20.4616	21.2168	21.3536	15.9785	13.8582	17.221	16.4435	DNA_synthesis_Chromosome_replication_Cell_division	Cell_division	Multi-transmembrane	Streptomyces lividans TK24
SCO4923	Q9EWV6|D6ECF1	SCO4923 Nucleotide binding protein Maf-like protein involved into inhibition of septum formation	XIC	1.06e-08	0.0335095	0.341718	0.939413	0.204154	0.714065	0.773349	0.980489	19.8391	19.9137	20.0043	19.8909	19.9133	20.1938	20.0676	20.2925	18.7872	19.0087	19.3768	19.4559	DNA_synthesis_Chromosome_replication_Cell_division	Cell_division	Intracellular	Streptomyces coelicolor (strain ATCC BAA-471 / A3(2) / M145)
SCO5005	Q9KY97|D6EXM9	SCO5005 Pilus/septum assembly protein	XIC	1.2e-10	5.35e-09	0.406864	0.788681	0.0001579	0.183975	0.0958968	0.415996	20.2401	20.5537	18.9214	19.1024	19.2635	19.757	18.6385	18.7731	20.2635	20.5329	20.5864	19.8609	DNA_synthesis_Chromosome_replication_Cell_division	Cell_division	Intracellular	Streptomyces coelicolor (strain ATCC BAA-471 / A3(2) / M145)
SCO5006	Q9KY96|D6EXM8	SCO5006 Putative septum site-determining protein	XIC_SC	2.45e-10	3.15e-07	0.176396	0.887616	4.58e-05	0.311782	0.0431289	0.00220957	21.0029	20.4724	19.8792	20.056	20.0777	19.729	19.6819	20.1671	20.7863	20.834	20.6218	20.1831	DNA_synthesis_Chromosome_replication_Cell_division	Cell_division	Intracellular	Streptomyces coelicolor (strain ATCC BAA-471 / A3(2) / M145)
SCO5556	P0A3H8|P0A3H7	SCO5556 DNA-binding protein HU 2	XIC	0.004201	9.18e-10	0.512032	0.984086	1.22e-05	0.704984	0.85192	0.345014	15.2502	14.731	18.7317	18.5632	14.7051	14.5184	17.576	18.0919	17.1992	17.5276	18.164	16.7144	DNA_synthesis_Chromosome_replication_Cell_division	Cell_division	Intracellular	Streptomyces lividans
SLIV_08525	A0A076M1D2|A7TUR4	SLIV_08525 Topology modulation protein	XIC	0.000353139	0.759733	0.966292	0.793455	0.485024	0.945403	0.84704	0.83516	16.2902	15.8584	16.0553	16.9202	15.8277	15.7931	16.5575	16.303	14.7227	14.5695	14.1563	14.0057	DNA_synthesis_Chromosome_replication_Cell_division	Cell_division		Streptomyces lividans TK24
SLIV_09970	A0A076M5J8	SLIV_09970 FtsK/SpoIIIE family protein	XIC_SC	1.18e-15	0.123778	0.045586	0.922401	0.0219068	0.773606	0.949495	0.463306	20.7904	20.3371	19.8265	19.749	20.1585	18.884	20.3116	19.9473	16.6973	16.5849	16.1499	14.9916	DNA_synthesis_Chromosome_replication_Cell_division	Cell_division		Streptomyces lividans TK24
SLIV_18835	A0A076M0S5|A0A4R8N7W8	SLIV_18835 ParA involved in chromosome segregation	SC	0.00275793	0.0227307	0.823306	0.996444	0.00791196	0.339438	0.427003	0.462111	12.5	19.75	15.25	16	8.75	7	14.5	15.75	14	15.25	19.5	13.5	DNA_synthesis_Chromosome_replication_Cell_division	Cell_division		Streptomyces lividans TK24
SCO2969	D6EV48	SCO2969 Cell division ATP-binding protein FtsE	SC	1.15e-05	0.384552	0.130828	0.993517	0.0183781	0.576445	0.575111	0.636075	27	16.5	18	17.75	13	11.25	17.25	14.75	14.75	15.5	11.25	11.25	DNA_synthesis_Chromosome_replication_Cell_division	Cell_division	Intracellular	Streptomyces lividans TK24
SCO0335	Q9RK44	SCO0335 Putative secreted protein	XIC	0.00113085	0.288673	0.722538	0.832092	0.12461	0.700776	0.333559	0.478021	17.7201	15.6299	15.8422	17.1783	17.1272	17.3995	14.609	16.0744	17.956	18.3004	18.5187	18.6123	DNA_synthesis_Chromosome_replication_Cell_division	Cell_division	Secretory(released) (with CS)	Streptomyces coelicolor (strain ATCC BAA-471 / A3(2) / M145)
SCO1489	Q7AKQ8|D6EPT8	SCO1489 Transcriptional regulator BldD	XIC_SC	1.91e-06	3.27e-12	0.0906129	0.908391	3.46e-05	0.0123815	0.283663	0.00315023	20.7714	21.7625	21.7413	21.313	20.4645	19.9303	21.7381	21.2189	21.0578	20.5233	22.0263	22.0016	DNA_synthesis_Chromosome_replication_Cell_division	Cell_division	Intracellular	Streptomyces coelicolor (strain ATCC BAA-471 / A3(2) / M145)
SCO1950	Q9Z515|D6EKG9	SCO1950 Sporulation transcription regulator WhiA	XIC_SC	3.08e-15	2.4e-06	1.04e-06	0.932846	6.82e-07	0.0616018	0.451576	0.560585	19.4024	19.1247	19.759	19.445	19.2997	18.8	19.8256	19.4301	20.2806	20.0246	19.9786	20.0092	DNA_synthesis_Chromosome_replication_Cell_division	Cell_division	Intracellular	Streptomyces coelicolor (strain ATCC BAA-471 / A3(2) / M145)
SCO2733	D6EY20|Q9KZK7	SCO2733 Conserved protein YbjT	XIC_SC	8.06e-20	1.19e-06	0.00995672	0.85979	0.322458	0.00779476	0.934057	0.884551	22.4733	22.3689	21.3829	21.3852	22.2408	22.23	21.5709	21.6349	19.4034	18.1102	18.3095	16.6222	DNA_synthesis_Chromosome_replication_Cell_division	Cell_division	Intracellular	Streptomyces lividans TK24
SCO3571	Q9XA42|D6EQG7	SCO3571 Crp transcriptional regulator	XIC_SC	4.49e-06	0.695632	0.418006	0.902405	0.0199736	0.688024	0.954171	0.823092	22.7174	23.0323	22.4	22.4175	22.3335	22.2505	22.654	22.6293	23.1532	23.3226	23.036	23.3482	DNA_synthesis_Chromosome_replication_Cell_division	Cell_division	Intracellular	Streptomyces coelicolor (strain ATCC BAA-471 / A3(2) / M145)
SCO4675	Q9L0J0|D6EE81	SCO4675 Conserved hypothetical protein	XIC_SC	3.29e-19	0.00514682	0.000732523	0.926944	0.478126	0.658193	0.891245	0.282443	17.5134	16.8602	16.7536	16.2629	17.8116	16.3497	17.2108	16.4674	21.5024	21.4902	21.2973	20.007	DNA_synthesis_Chromosome_replication_Cell_division	Cell_division	Intracellular	Streptomyces coelicolor (strain ATCC BAA-471 / A3(2) / M145)
SCO1152	A0A076M8D0|Q9KZJ3	SCO1152 Helicase	SC	0.00640035	0.427807	0.856106	0.725518	0.0212924	0.990927	0.392526	0.26851	44	33.25	39.5	46.5	37.5	35.5	42.5	45	36	38	32.25	29.75	DNA_synthesis_Chromosome_replication_Cell_division	DNA_replication	Intracellular	Streptomyces lividans TK24
SCO1506	Q9KXP4|D6EPS1	SCO1506 Recombination factor protein RarA	XIC	0.000590287	0.00210488	0.520662	0.793455	0.00217615	0.331772	0.972786	0.86468	16.9053	17.5717	18.4515	18.795	18.0331	18.173	18.4951	18.797	19.1149	18.7047	18.7574	18.605	DNA_synthesis_Chromosome_replication_Cell_division	DNA_replication	Intracellular	Streptomyces coelicolor (strain ATCC BAA-471 / A3(2) / M145)
SCO1631	A0A076M8L8|Q9RJ70	SCO1631 Helicase	SC	7.38e-11	0.0384214	0.923857	0.666341	0.000275405	0.958481	1	0.0248976	58.25	46	45.25	55.25	41	45.75	50	48.25	70.75	77	59.25	50	DNA_synthesis_Chromosome_replication_Cell_division	DNA_replication	Intracellular	Streptomyces lividans TK24
SCO2064	Q9Z618|D6EJ39	SCO2064 DNA polymerase III subunit alpha	XIC_SC	3.26e-11	2.43e-08	0.0478061	0.913554	0.00240924	0.402348	0.721851	0.954089	20.0145	19.8699	20.7319	20.6138	19.835	19.6982	20.6913	20.7135	19.5249	19.0284	19.5941	19.2858	DNA_synthesis_Chromosome_replication_Cell_division	DNA_replication	Intracellular	Streptomyces coelicolor (strain ATCC BAA-471 / A3(2) / M145)
SCO2168	A0A076M5E4|Q9S2R8	SCO2168 Chromosome segregation protein SMC	XIC_SC	9.05e-16	7.85e-09	0.000105311	0.926944	0.054984	0.843106	0.44626	0.137432	21.4413	22.2178	22.2243	22.2717	21.8633	22.083	22.1814	22.5868	22.7065	23.0068	23.5299	23.8018	DNA_synthesis_Chromosome_replication_Cell_division	DNA_replication	Intracellular	Streptomyces lividans TK24
SCO2468	Q9S1N4|D6EEH8	SCO2468 DNA primase	XIC_SC	6.32e-05	4.43e-05	0.530738	0.89997	0.0131663	0.257481	0.308407	0.162366	18.4918	18.821	19.0302	19.1689	18.1796	17.2969	18.5877	18.8659	18.7984	18.5138	18.8568	18.7045	DNA_synthesis_Chromosome_replication_Cell_division	DNA_replication	Intracellular	Streptomyces coelicolor (strain ATCC BAA-471 / A3(2) / M145)
SCO2469	Q9S1N5|D6EEH7	SCO2469 DnaG	XIC_SC	1.78e-20	0.00100188	1.91e-10	0.961462	4.96e-05	0.0364924	0.0172454	0.345138	20.5853	21.4709	20.5713	20.6638	20.6058	21.9129	20.2487	21.0216	22.1309	22.7818	22.4441	22.9891	DNA_synthesis_Chromosome_replication_Cell_division	DNA_replication	Intracellular	Streptomyces coelicolor (strain ATCC BAA-471 / A3(2) / M145)
SCO2861	A0A076M5G2|Q9RD90	SCO2861 DNA polymerase III	XIC	5.58e-05	0.292178	0.18099	0.921683	0.34009	0.525058	0.615629	0.160233	14.4516	14.5195	15.8584	14.2879	15.127	14.3285	13.8747	14.9319	15.9824	16.0146	18.0674	15.8739	DNA_synthesis_Chromosome_replication_Cell_division	DNA_replication	Intracellular	Streptomyces lividans TK24
SCO2863	Q9RD88	SCO2863 Putative helicase	XIC_SC	2.32e-15	0.361486	0.180792	0.910403	0.0669961	0.683564	0.833315	0.256866	15.4992	15.4527	15.2279	14.0947	13.8741	14.4898	15.2181	14.56	20.4048	18.8422	18.8457	18.8145	DNA_synthesis_Chromosome_replication_Cell_division	DNA_replication	Intracellular	Streptomyces coelicolor (strain ATCC BAA-471 / A3(2) / M145)
SCO2952	D6EV64|Q9L1U3	SCO2952 Putative helicase protein	XIC	0.131846	1.59e-05	0.704025	0.913303	0.0231494	0.944681	0.277596	0.205353	18.7794	18.4098	19.0835	19.3698	18.5405	18.6962	19.4581	19.2841	18.9404	18.4813	18.6765	18.9132	DNA_synthesis_Chromosome_replication_Cell_division	DNA_replication	Intracellular	Streptomyces lividans TK24
SCO3375	Q9X8N1|D6EQR0	SCO3375 Putative Lsr2-like protein	XIC_SC	3.22e-12	1.44e-11	0.832842	0.958005	3.75e-06	0.0001	0.585599	0.000184183	21.6113	23.0884	22.7554	22.6261	21.4309	20.4242	22.6312	22.4096	22.6086	22.4885	23.1118	23.2771	DNA_synthesis_Chromosome_replication_Cell_division	DNA_replication	Intracellular	Streptomyces coelicolor (strain ATCC BAA-471 / A3(2) / M145)
SCO3541	Q9X906|D6EQJ6	SCO3541 Putative DNA polymerase	XIC	0.0647647	0.000119078	0.148092	0.661013	0.000164768	0.151743	0.809184	0.52151	17.3921	18.0502	17.9854	18.0962	16.95	17.2183	17.9712	18.3438	18.0325	17.7939	17.8768	17.7597	DNA_synthesis_Chromosome_replication_Cell_division	DNA_replication	Intracellular	Streptomyces coelicolor (strain ATCC BAA-471 / A3(2) / M145)
SCO3543	D6EQJ4	SCO3543 DNA topoisomerase 1	SC	0.70491	0.485458	0.569325	0.730879	0.0389763	0.941011	0.635648	0.260418	100.5	93.75	104	108.75	97.25	107.75	102.75	89.25	109.25	106.75	101.5	92.75	DNA_synthesis_Chromosome_replication_Cell_division	DNA_replication	Intracellular	Streptomyces lividans TK24
SCO3791	D6END2	SCO3791 DNA polymerase III	SC	0.00228585	0.32784	0.253464	0.973623	1.42e-08	0.697357	0.52232	1	39	43.25	38.5	34	26	24	44.25	40.5	35.75	32.25	31.5	24.25	DNA_synthesis_Chromosome_replication_Cell_division	DNA_replication	Intracellular	Streptomyces lividans TK24
SCO3873	A0A076M337|A0A4R8NVH7	SCO3873 DNA topoisomerase subunit A	SC	0.529228	0.00055274	0.219253	0.395899	6.14e-13	0.356047	0.314049	0.007468	128.5	102.75	125.5	123	121.25	125	134	118	136	160.25	108.75	91.25	DNA_synthesis_Chromosome_replication_Cell_division	DNA_replication	Intracellular	Streptomyces lividans TK24
SCO3874	P35886	SCO3874 DNA gyrase subunit B	SC	7.22e-07	0.28175	0.480861	0.758656	1.36e-09	0.521024	0.361516	1	63.25	71.25	74.5	72.75	48.25	49	73.25	66	86	81.25	71.5	60.5	DNA_synthesis_Chromosome_replication_Cell_division	DNA_replication	Intracellular	Streptomyces coelicolor (strain ATCC BAA-471 / A3(2) / M145)
SCO3878	D6EMC0	SCO3878 DNA polymerase III subunit beta	SC	0.00542533	7.45e-38	0.181876	0.304886	9.48e-08	0.337423	2.38e-06	0.00398763	107.5	104.25	77.75	77.75	92.5	129.75	94.25	86	119	151.75	85	58.75	DNA_synthesis_Chromosome_replication_Cell_division	DNA_replication	Intracellular	Streptomyces lividans TK24
SCO3879	P27902|A0A076M0S9	SCO3879 Chromosomal replication initiator protein DnaA	XIC_SC	0.71328	0.00701486	0.00196151	0.939685	2.64e-05	0.21703	0.961985	0.225164	18.863	18.6952	19.3581	19.2755	18.9419	18.2118	19.6317	19.5837	19.4565	19.0197	19.2628	18.1481	DNA_synthesis_Chromosome_replication_Cell_division	DNA_replication	Intracellular	Streptomyces coelicolor (strain ATCC BAA-471 / A3(2) / M145)
SCO3907	Q9X8U3|A0A076MAN8	SCO3907 Single-strand DNA-binding protein	XIC_SC	0.668408	0.0817555	0.707544	0.860072	0.0244314	0.660124	0.700391	0.563055	23.3079	22.5464	23.1406	23.3162	23.7478	23.6907	22.9456	22.6757	23.2551	23.4061	22.8772	23.0904	DNA_synthesis_Chromosome_replication_Cell_division	DNA_replication	Intracellular	Streptomyces coelicolor (strain ATCC BAA-471 / A3(2) / M145)
SCO4067	A0A076MAD2|Q9RKL5	SCO4067 DNA polymerase III subunit gamma	XIC	0.000561017	0.0378215	0.460243	0.975688	0.278457	0.596014	0.132683	0.396382	14.3651	16.7913	16.9023	16.3249	14.2292	14.8522	16.0185	15.4446	14.436	14.5073	14.4401	14.3951	DNA_synthesis_Chromosome_replication_Cell_division	DNA_replication	Intracellular	Streptomyces lividans TK24
SCO4076	Q9RKK8|D6EL47	SCO4076 Putative LSR2-like protein	XIC	1.18e-07	2.19e-06	0.363553	0.933379	0.219794	0.152726	0.992954	0.694369	15.7392	17.1299	16.8557	17.5482	15.058	14.513	16.5754	16.5765	17.0028	16.9674	18.1879	18.2728	DNA_synthesis_Chromosome_replication_Cell_division	DNA_replication	Intracellular	Streptomyces coelicolor (strain ATCC BAA-471 / A3(2) / M145)
SCO4092	A0A076MA78	SCO4092 ATP-dependent helicase	SC	1.27e-09	0.362993	4.61e-09	0.304886	0.00683386	0.902819	0.332371	0.0159294	41.25	17.75	26.25	26	22.25	16.25	34.5	21.25	18.75	15.25	20	13.25	DNA_synthesis_Chromosome_replication_Cell_division	DNA_replication	Intracellular	Streptomyces lividans TK24
SCO4096	D6EL27|Q9RKJ0	SCO4096 ATP-dependent RNA helicase	XIC	0.807205	9.88e-10	1.96e-06	0.98193	0.0785059	0.858181	0.0693746	0.363473	15.3204	15.0619	18.2104	16.1093	15.0099	14.386	18.5379	16.065	16.1764	14.6379	17.3853	15.8953	DNA_synthesis_Chromosome_replication_Cell_division	DNA_replication	Intracellular	Streptomyces lividans TK24
SCO4577	Q9XAR9|A0A076M584	SCO4577 ATP-dependent DNA helicase RecQ	XIC_SC	3.26e-07	2.27e-08	0.0708399	0.937269	0.196974	0.349886	0.990592	0.539027	19.1448	19.3329	19.8526	19.6828	19.1241	18.9027	19.9095	19.7873	20.0822	19.5836	20.4215	20.166	DNA_synthesis_Chromosome_replication_Cell_division	DNA_replication	Intracellular	Streptomyces coelicolor (strain ATCC BAA-471 / A3(2) / M145)
SCO5128	A0A076M7A1|Q9F342	SCO5128 DNA polymerase III	XIC_SC	7.44e-10	4.64e-12	2.01e-07	0.990746	4.21e-08	3.78e-05	0.0296603	7.15e-05	18.7426	19.5086	19.6891	19.1813	18.1304	14.6026	19.5134	18.9761	18.8428	17.5009	19.5332	18.9834	DNA_synthesis_Chromosome_replication_Cell_division	DNA_replication	Intracellular /TMH start AFTER 60	Streptomyces lividans TK24
SCO5152	Q9FBK6|A0A076LXE2	SCO5152 Chromosome partitioning ATPase	XIC_SC	0.900472	0.00100845	1.42e-05	0.89997	3.95e-06	0.545272	0.510062	0.408245	20.9128	20.3753	21.3686	21.2185	20.8805	20.1258	21.4412	21.2151	21.4446	20.8972	21.0967	20.3049	DNA_synthesis_Chromosome_replication_Cell_division	DNA_replication	Intracellular	Streptomyces coelicolor (strain ATCC BAA-471 / A3(2) / M145)
SCO5166	Q9FBJ2	SCO5166 Helicase	XIC	7.24e-06	0.012385	0.778664	0.765354	0.111159	0.278041	0.967578	0.706886	14.76	16.3352	16.4036	16.9886	14.5456	14.2044	16.178	15.7842	14.2952	13.5773	13.764	13.8646	DNA_synthesis_Chromosome_replication_Cell_division	DNA_replication	Intracellular	Streptomyces coelicolor (strain ATCC BAA-471 / A3(2) / M145)
SCO5331	Q9XAH1	SCO5331 Putative DNA methylase	XIC_SC	2.04e-18	0.889682	0.816508	0.907534	0.292196	0.889848	0.933516	0.0173661	15.0214	13.9876	13.915	14.637	13.9952	15.2757	14.953	13.9073	18.7455	18.4112	19.1627	19.1184	DNA_synthesis_Chromosome_replication_Cell_division	DNA_replication	Intracellular	Streptomyces coelicolor (strain ATCC BAA-471 / A3(2) / M145)
SCO5439	Q9L1K5|D6ET32	SCO5439 DNA helicase IV	XIC_SC	1.26e-09	0.000124409	0.000282405	0.993149	0.000232989	0.71023	0.00442573	0.12729	20.0047	19.4444	18.7103	18.6834	19.3382	18.7778	18.8659	18.5643	18.7915	17.4759	18.129	18.3352	DNA_synthesis_Chromosome_replication_Cell_division	DNA_replication	Intracellular	Streptomyces coelicolor (strain ATCC BAA-471 / A3(2) / M145)
SCO5577	Q9ZBQ2|A0A076M2B9	SCO5577 Chromosome partition protein Smc	XIC	0.420212	0.0016367	0.989878	0.895832	0.00675123	0.256642	0.313732	0.361443	17.4684	17.3617	19.0552	19.2493	17.2639	18.3555	19.2537	19.6209	18.1627	18.6023	18.9387	16.991	DNA_synthesis_Chromosome_replication_Cell_division	DNA_replication	Intracellular	Streptomyces coelicolor (strain ATCC BAA-471 / A3(2) / M145)
SCO5769	P48294|O50487	SCO5769 RecA protein	XIC	1.69e-13	4.94e-05	0.000383706	0.85979	0.000385859	0.433688	0.00786216	0.0828441	21.07	20.8801	21.3126	21.2001	20.7189	20.3088	21.2092	21.1264	22.2673	21.3628	21.7198	21.8053	DNA_synthesis_Chromosome_replication_Cell_division	DNA_replication	Intracellular	Streptomyces lividans
SCO5802	D6EP71	SCO5802 Putative ATP-dependent helicase	XIC	3.71e-15	0.0170381	9.66e-08	0.939969	0.434341	0.780252	0.00139183	0.160233	19.606	18.9305	19.6443	19.2078	19.613	18.7641	19.392	19.1949	18.531	17.197	18.2599	18.2016	DNA_synthesis_Chromosome_replication_Cell_division	DNA_replication	Intracellular	Streptomyces lividans TK24
SCO5815	O69992|D6EP58	SCO5815 ATP-dependent DNA helicase	XIC	5.64e-07	1.23e-06	0.777855	0.942229	0.00176345	0.194126	0.125914	0.310214	18.8861	19.1854	19.5823	19.7554	18.7182	18.3473	19.3816	19.6662	20.1112	19.4124	19.7884	19.8614	DNA_synthesis_Chromosome_replication_Cell_division	DNA_replication	Intracellular	Streptomyces coelicolor (strain ATCC BAA-471 / A3(2) / M145)
SCO5822	D6EP50	SCO5822 DNA gyrase subunit B	SC	0.774751	0.0539126	0.0215795	0.666341	1.76e-06	0.197724	0.467122	0.0016114	72.5	42.75	58.25	63.5	57.75	54.75	67.75	52.75	65.75	70.5	46.25	45.5	DNA_synthesis_Chromosome_replication_Cell_division	DNA_replication	Intracellular	Streptomyces lividans TK24
SCO5836	D6EP36	SCO5836 DNA gyrase-like protein	XIC_SC	1.43e-15	0.143346	0.0372274	0.961763	0.422261	0.575678	0.29078	0.878865	17.1181	18.6359	17.388	17.7845	18.0019	18.9332	17.6323	17.7198	14.1277	14.499	14.2842	14.307	DNA_synthesis_Chromosome_replication_Cell_division	DNA_replication	Intracellular	Streptomyces lividans TK24
SCO6084	D6EKX2	SCO6084 DNA polymerase	XIC	9.5e-06	0.952767	0.295204	0.793455	0.00101498	0.0403843	0.206018	0.640551	18.7307	18.5679	19.0319	18.9219	18.8698	18.9048	18.9423	19.5164	20.4505	19.4308	19.3641	19.1193	DNA_synthesis_Chromosome_replication_Cell_division	DNA_replication	Intracellular	Streptomyces lividans TK24
SCO6450	D6EI88	SCO6450 Protein with ADP-ribose binding module	XIC	0.771334	0.253772	0.0959562	0.824167	0.0187512	0.427753	0.668257	0.823842	16.0072	17.5558	15.1496	15.6604	15.6965	16.283	15.3748	16.0529	15.5847	15.7284	16.4172	16.141	DNA_synthesis_Chromosome_replication_Cell_division	DNA_replication	Intracellular	Streptomyces lividans TK24
SCO6640	O86686	SCO6640 Putative ATP-dependent helicase	XIC	0.00178651	0.139064	0.598142	0.887616	0.228517	0.778316	0.625626	0.589127	14.3982	14.0925	14.2693	13.8749	14.0613	14.1825	14.0305	14.2062	16.3104	15.1689	14.4478	14.8311	DNA_synthesis_Chromosome_replication_Cell_division	DNA_replication	Intracellular	Streptomyces coelicolor (strain ATCC BAA-471 / A3(2) / M145)
SLIV_00070	D6EJE9|Q99PZ9	SLIV_00070 Chromosome segregation ATPase	XIC_SC	4.34e-10	0.472561	0.028364	0.922401	3.93e-07	0.432493	0.736421	0.262665	16.6086	19.139	19.1787	19.5173	18.029	18.0651	18.5219	19.4087	17.1594	17.4402	13.9676	14.3661	DNA_synthesis_Chromosome_replication_Cell_division	DNA_replication	Intracellular	Streptomyces lividans TK24
SLIV_08180	A0A076M182|Q460H8	SLIV_08180 DNA sulfur modification protein DndB	XIC	2.55e-13	0.163502	0.29511	0.793455	0.000236359	0.938111	0.998429	0.77245	18.3383	17.6082	19.1016	18.868	17.7849	17.467	19.0657	18.8927	15.7843	15.8688	14.8752	14.3043	DNA_synthesis_Chromosome_replication_Cell_division	DNA_replication		Streptomyces lividans TK24
SLIV_08185	D6ELX0	SLIV_08185 Sulfurtransferase DndC	XIC	3.66e-10	0.00250779	0.033201	0.933379	0.234821	0.498943	0.955153	0.576401	17.6341	17.7381	18.7231	17.6229	17.3637	15.3346	18.7834	17.7348	14.3503	13.6663	14.9538	14.7792	DNA_synthesis_Chromosome_replication_Cell_division	DNA_replication		Streptomyces lividans TK24
SLIV_08190	D6ELX1	SLIV_08190 DNA sulfur modification protein DndD	XIC_SC	1.63e-10	0.414901	0.051116	0.999903	0.0570171	0.911362	0.51244	0.900469	21.9005	20.489	21.553	21.061	21.4651	20.0575	21.8912	21.1686	18.4099	15.6837	14.9159	14.3956	DNA_synthesis_Chromosome_replication_Cell_division	DNA_replication	Intracellular	Streptomyces lividans TK24
SLIV_08195	D6ELX2	SLIV_08195 DNA sulfur modification protein DndE	XIC	0.000186479	0.0895943	0.00160291	0.981112	0.147494	0.157222	0.27868	0.643573	16.3172	14.8456	14.6705	14.5479	17.2779	14.753	15.8276	14.699	14.1819	13.9352	14.4793	14.1959	DNA_synthesis_Chromosome_replication_Cell_division	DNA_replication		Streptomyces lividans TK24
SLIV_16805	A0A076LZJ9	SLIV_16805 ATP-dependent DNA helicase	XIC_SC	3.42e-25	1.59e-09	0.133998	0.894462	0.00537198	0.502279	0.426509	0.415845	19.8457	19.0857	21.1755	20.7307	18.9177	18.7459	20.9218	20.5554	14.3298	13.728	14.274	14.8714	DNA_synthesis_Chromosome_replication_Cell_division	DNA_replication		Streptomyces lividans TK24
SCO1518	Q9L291|D6EPR0	SCO1518 Holliday junction ATP-dependent DNA helicase RuvB	XIC	5.38e-05	0.749964	0.0191537	0.570565	0.0128661	0.918187	0.647591	0.763	18.6262	18.6475	18.8272	18.2914	18.0662	17.6919	18.4916	18.1747	19.2876	18.9543	18.8459	18.3392	DNA_synthesis_Chromosome_replication_Cell_division	Homologous_recombination	Intracellular	Streptomyces coelicolor (strain ATCC BAA-471 / A3(2) / M145)
SCO1519	Q9L290|D6EPQ9	SCO1519 Holliday junction ATP-dependent DNA helicase RuvA	XIC	8.23e-07	6.81e-09	0.174688	0.85979	0.000179966	0.0973306	0.899608	0.0143356	16.1025	17.7246	18.161	18.1962	15.8547	15.2891	17.4495	17.6681	17.7424	17.2976	17.4154	18.0592	DNA_synthesis_Chromosome_replication_Cell_division	Homologous_recombination	Intracellular	Streptomyces coelicolor (strain ATCC BAA-471 / A3(2) / M145)
SCO1534	Q9L275|D6EPP4	SCO1534 Putative DNA polymerase III	XIC	0.000239708	0.93306	0.00704269	0.907534	1.44e-05	0.176752	0.0218612	0.66462	15.895	18.4226	17.5015	18.0191	13.9308	16.369	16.7362	16.6389	17.6586	18.0491	15.867	15.3684	DNA_synthesis_Chromosome_replication_Cell_division	Homologous_recombination	Intracellular	Streptomyces coelicolor (strain ATCC BAA-471 / A3(2) / M145)
SCO2510	D6EED4|Q9L2H3	SCO2510 DNA repair protein RecO (Recombination protein O)	XIC	4.54e-05	0.408244	0.237273	0.900573	0.0150432	0.506773	0.0999291	0.679854	15.4533	14.8731	15.3736	15.4214	15.3124	14.483	15.8845	15.5423	14.9435	14.2972	13.6859	14.4744	DNA_synthesis_Chromosome_replication_Cell_division	Homologous_recombination	Intracellular	Streptomyces lividans TK24
SCO3618	Q9XAI4|D6EPL0	SCO3618 Recombination protein RecR	XIC	0.0202286	0.00348958	0.0440951	0.887616	0.236187	0.121231	0.939608	0.508079	17.4166	18.0911	18.0726	17.9317	17.2231	16.0262	18.1165	17.3731	17.881	16.8746	18.1132	17.6983	DNA_synthesis_Chromosome_replication_Cell_division	Homologous_recombination	Intracellular	Streptomyces coelicolor (strain ATCC BAA-471 / A3(2) / M145)
SCO3876	P36176|D6EMC2	SCO3876 DNA replication and repair protein RecF	XIC	0.824357	2.78e-05	0.357868	0.824167	0.0131526	0.833042	0.717966	0.940418	19.0559	18.814	19.733	19.6552	18.8185	18.7816	19.6528	19.6551	19.4302	19.0454	19.3122	19.2333	DNA_synthesis_Chromosome_replication_Cell_division	Homologous_recombination	Intracellular	Streptomyces coelicolor (strain ATCC BAA-471 / A3(2) / M145)
SCO5566	Q9ZBR3|D6ERK5	SCO5566 Putative ATP-dependent DNA helicase	XIC_SC	3.36e-05	0.00139811	0.584026	0.863991	1.13e-06	0.117743	0.785282	0.91155	18.1041	18.4214	18.7928	19.0585	16.998	16.8442	18.5406	18.7787	19.4585	18.6615	18.5751	17.9911	DNA_synthesis_Chromosome_replication_Cell_division	Homologous_recombination	Intracellular	Streptomyces coelicolor (strain ATCC BAA-471 / A3(2) / M145)
SCO2564	A0A076MAE5|Q9RDM2	SCO2564 Putative DNA polymerase III	XIC	0.0215996	0.0065979	0.0804359	0.958689	4.01e-05	0.0669351	0.989325	0.380774	18.2611	19.0104	18.819	19.1097	18.0867	18.1874	18.8276	19.0389	19.1249	18.8333	18.6105	18.6473	DNA_synthesis_Chromosome_replication_Cell_division	Mismatch_repair	Intracellular	Streptomyces lividans TK24
SCO5056	Q9FBM3|A0A076LXN1	SCO5056 Exodeoxyribonuclease 7 large subunit	XIC	0.000362765	0.0259392	0.00962557	0.907534	0.0715498	0.0328553	0.984308	0.823146	16.746	17.8326	17.2075	18.0292	16.62	17.2729	17.4799	18.0187	18.3043	17.9097	18.0598	17.9966	DNA_synthesis_Chromosome_replication_Cell_division	Mismatch_repair	Intracellular	Streptomyces coelicolor (strain ATCC BAA-471 / A3(2) / M145)
SCO1254	Q8CK34	SCO1254 Adenylosuccinate lyase	XIC	1.79e-20	0.00685583	0.166791	0.92913	0.104403	0.471205	0.948271	0.728138	14.3296	13.9128	14.2446	13.9206	14.0578	13.5681	15.3684	14.3892	18.8342	18.5977	19.2976	19.6644	DNA_synthesis_Chromosome_replication_Cell_division	Nucleoside_biosynthesis	Intracellular	Streptomyces coelicolor (strain ATCC BAA-471 / A3(2) / M145)
SCO1514	P52561|A0A076MDJ8	SCO1514 Adenine phosphoribosyltransferase	XIC	0.00100355	3.74e-06	0.952954	0.932846	0.123302	0.164303	0.53399	0.239534	19.4282	20.0714	20.0925	19.9849	19.2426	19.2455	20.0237	19.9536	19.4496	19.0832	19.7541	19.6015	DNA_synthesis_Chromosome_replication_Cell_division	Nucleoside_biosynthesis	Intracellular	Streptomyces coelicolor (strain ATCC BAA-471 / A3(2) / M145)
SCO2546	A0A076M6A5|Q9RDE5	SCO2546 Adenine deaminase	XIC_SC	0.00392913	5.16e-05	0.153797	0.982374	0.00783122	0.270069	0.430823	0.341046	17.169	15.4349	18.6439	17.7225	16.1587	16.8115	18.9485	18.2311	16.0118	16.7701	16.8382	15.8348	DNA_synthesis_Chromosome_replication_Cell_division	Nucleoside_biosynthesis	Intracellular	Streptomyces lividans TK24
SCO3188	Q9KYV7|D6ETD7	SCO3188 Purine nucleoside phosphorylase	XIC	0.0135759	7e-06	0.629853	0.824167	0.00608604	0.0252604	0.331826	0.572982	19.5947	18.746	19.0647	19.0885	19.7493	19.7428	19.0197	19.0836	19.8766	20.4011	18.6332	19.3772	DNA_synthesis_Chromosome_replication_Cell_division	Nucleoside_biosynthesis	Intracellular	Streptomyces coelicolor (strain ATCC BAA-471 / A3(2) / M145)
SCO3629	Q9X8P6|D6EPJ9	SCO3629 Adenylosuccinate synthetase	XIC_SC	3.31e-10	0.487031	0.489906	0.714378	0.000270704	0.947746	0.643223	0.870181	23.2141	23.1359	23.658	23.5817	23.6577	23.748	23.7379	23.6049	23.1169	23.0996	22.9188	22.7811	DNA_synthesis_Chromosome_replication_Cell_division	Nucleoside_biosynthesis	Intracellular	Streptomyces coelicolor (strain ATCC BAA-471 / A3(2) / M145)
SCO3677	Q9X8V9|D6EPF1	SCO3677 Putative purine phosphoribosyltransferase	XIC_SC	0.000130885	0.248436	0.545367	0.98193	0.481414	0.795224	0.915686	0.803006	19.334	19.158	19.8121	19.6249	20.0021	19.4284	20.0179	19.9669	18.8158	18.9917	18.8579	18.8026	DNA_synthesis_Chromosome_replication_Cell_division	Nucleoside_biosynthesis	Intracellular	Streptomyces coelicolor (strain ATCC BAA-471 / A3(2) / M145)
SCO4644	Q9L0L6|D6EFF4	SCO4644 Putative adenosine/adenine deaminase	XIC_SC	0.0307245	4.07e-11	0.0224168	0.856211	3.37e-08	0.0274192	0.279665	0.377074	19.1139	19.0684	20.0534	20.1763	18.2212	19.1868	20.2532	20.7333	19.7423	20.0784	20.0089	19.6715	DNA_synthesis_Chromosome_replication_Cell_division	Nucleoside_biosynthesis	Intracellular	Streptomyces coelicolor (strain ATCC BAA-471 / A3(2) / M145)
SCO5662	O86737	SCO5662 Adenosine deaminase	XIC	7.73e-17	0.83064	0.324038	0.968657	0.272218	0.715405	0.802242	0.657652	14.3429	13.794	14.5577	14.6975	14.8807	14.476	14.8074	13.7896	19.406	18.9447	18.6114	18.9444	DNA_synthesis_Chromosome_replication_Cell_division	Nucleoside_biosynthesis	Intracellular	Streptomyces coelicolor (strain ATCC BAA-471 / A3(2) / M145)
SCO5737	D6EQ58	SCO5737 Polyribonucleotide nucleotidyltransferase	SC	3.6e-05	0.820187	0.244738	0.656986	0.234679	0.956503	1	0.0330288	263.5	229.5	239.5	253.25	234.75	234.5	252.25	234.25	222.5	232.75	222.75	206.5	DNA_synthesis_Chromosome_replication_Cell_division	Nucleoside_biosynthesis	Intracellular	Streptomyces lividans TK24
SCO6213	Q9RKW3	SCO6213 Putative hydrolase	XIC	0.00145878	3.77e-06	0.00113303	0.850438	0.286387	0.430784	0.227537	0.794917	15.1252	16.0918	13.8241	14.4368	14.5927	17.2149	14.3516	15.3431	16.6523	18.0518	15.0601	15.1503	DNA_synthesis_Chromosome_replication_Cell_division	Nucleoside_biosynthesis	Intracellular	Streptomyces coelicolor (strain ATCC BAA-471 / A3(2) / M145)
SCO7268	D6EXB8	SCO7268 Adenosine deaminase 2	XIC	1.64e-09	0.0112557	4.8e-08	0.959906	0.027448	0.0015471	0.602425	0.297637	20.7654	17.8538	20.9443	19.4575	20.6782	17.9513	21.5029	19.3602	17.9066	18.1401	17.9983	17.492	DNA_synthesis_Chromosome_replication_Cell_division	Nucleoside_biosynthesis	Intracellular	Streptomyces lividans TK24
SCO5431	Q9L1L3|D6ET40	SCO5431 Putative secreted nucleosidase	XIC	2.56e-06	6.44e-06	0.584632	0.912432	1.04e-06	0.167029	0.7472	0.0443	17.0676	18.4309	17.3917	16.7071	15.6515	14.2187	17.5668	17.361	15.3836	15.3991	16.7255	16.7514	DNA_synthesis_Chromosome_replication_Cell_division	Nucleoside_degradation	Intracellular	Streptomyces coelicolor (strain ATCC BAA-471 / A3(2) / M145)
SCO4901	Q9AK25|D6ECH3	SCO4901 Adenosine/AMP deaminase	XIC_SC	2.38e-12	0.000990637	0.0868082	0.777127	0.0883313	0.408042	0.0640599	0.470048	19.5925	19.1742	19.3723	19.1058	20.0909	19.6876	19.2967	19.2785	20.7604	20.3578	20.1408	20.5883	DNA_synthesis_Chromosome_replication_Cell_division	Nucleoside_degradation	Intracellular	Streptomyces coelicolor (strain ATCC BAA-471 / A3(2) / M145)
SCO1132	A0A076M8F4|Q9EWZ4	SCO1132 Putative xanthine dehydrogenase subunit XdhA	XIC_SC	1.69e-13	1.17e-11	0.0771681	0.957832	6.89e-06	0.970578	0.0323316	0.0541997	21.5979	20.8477	18.0114	17.8067	20.6225	20.261	18.8239	18.4799	18.239	16.4669	16.2432	17.3166	DNA_synthesis_Chromosome_replication_Cell_division	Nucleoside_degradation	Intracellular	Streptomyces lividans TK24
SCO1133	D6ETS4|Q9EWZ3	SCO1133 Putative xanthine dehydrogenase subunit XdhB	XIC	3.51e-12	1.26e-13	6.13e-05	0.878414	4.2e-05	0.885363	0.630457	0.393396	19.7851	18.7899	16.5037	15.3367	19.3175	18.4567	16.7948	15.8207	16.5531	15.0928	14.9411	14.8338	DNA_synthesis_Chromosome_replication_Cell_division	Nucleoside_degradation	Intracellular	Streptomyces lividans TK24
SCO2902	Q9S2H9	SCO2902 Non-canonical purine NTP pyrophosphatase (EC 3.6.1.19) (Non-standard purine NTP pyrophosphatase) (Nucleoside-triphosphate diphosphatase) (Nucleoside-triphosphate pyrophosphatase) (NTPase)	XIC	0.00205416	0.267248	0.855595	0.990359	0.511874	0.930092	0.839214	0.961946	14.1984	14.7608	14.5611	14.5346	14.5189	14.6269	14.6993	14.7736	15.3245	15.3454	16.3681	16.1437	DNA_synthesis_Chromosome_replication_Cell_division	Nucleoside_degradation	Intracellular	Streptomyces coelicolor (strain ATCC BAA-471 / A3(2) / M145)
SCO2940	Q9L1R8	SCO2940 Putative xanthine dehydrogenase subunit XdhD	XIC_SC	1.08e-07	0.00146812	0.737178	0.793455	1.26e-06	0.0340052	0.992401	0.782319	19.57	19.9735	19.8036	20.0366	19.0246	18.9731	19.7741	19.8654	20.2297	19.9712	19.9468	19.7268	DNA_synthesis_Chromosome_replication_Cell_division	Nucleoside_degradation	Intracellular	Streptomyces coelicolor (strain ATCC BAA-471 / A3(2) / M145)
SCO2942	Q8CJY1|D6EV74	SCO2942 Putative xanthine dehydrogenase subunit XdhB	XIC	0.0942455	0.0447293	0.0131756	0.999903	0.947303	0.613718	0.685341	0.574953	18.762	19.6422	19.3973	19.6902	18.7016	19.2002	19.1216	19.294	19.2473	19.291	19.3396	19.6698	DNA_synthesis_Chromosome_replication_Cell_division	Nucleoside_degradation	Intracellular	Streptomyces coelicolor (strain ATCC BAA-471 / A3(2) / M145)
SCO4914	Q9AD83	SCO4914 Putative deoxyribose-phosphate aldolase	XIC	0.0361491	0.637174	0.434372	0.887616	0.964874	0.848343	0.46413	0.879882	13.8174	14.0497	14.2683	14.0418	14.6142	14.4005	14.8392	14.2644	13.5282	13.7013	14.2881	13.3012	DNA_synthesis_Chromosome_replication_Cell_division	Nucleoside_degradation	Intracellular	Streptomyces coelicolor (strain ATCC BAA-471 / A3(2) / M145)
SCO4971	D6EXR3|Q9EWG7	SCO4971 Putative xanthine dehydrogenase subunit XdhA	XIC	0.00016783	4.81e-12	0.0039382	0.505464	0.00973127	0.534502	0.382918	0.340154	17.5515	18.6843	15.6166	16.4627	17.7931	18.4043	14.5229	15.553	18.7132	18.1354	16.4805	17.6156	DNA_synthesis_Chromosome_replication_Cell_division	Nucleoside_degradation	Intracellular	Streptomyces lividans TK24
SCO4972	Q9EWG8|D6EXR2	SCO4972 Putative xanthine dehydrogenase subunit XdhB	XIC_SC	6.32e-08	2.15e-13	1.08e-06	0.493932	1.38e-06	0.00402946	0.000420506	0.823146	18.601	19.3812	16.203	18.0752	18.3764	19.0266	14.7173	16.9808	19.2315	18.418	17.9099	18.7439	DNA_synthesis_Chromosome_replication_Cell_division	Nucleoside_degradation	Intracellular	Streptomyces coelicolor (strain ATCC BAA-471 / A3(2) / M145)
SCO1479	Q9KXS0|D6EPU8	SCO1479 Guanylate kinase	XIC	0.000521907	2.57e-08	0.0639615	0.957936	0.00679123	0.5308	0.84704	0.250537	19.7254	19.911	20.212	20.0025	19.3661	18.6519	20.1818	20.2214	19.1655	18.848	20.0249	19.6368	DNA_synthesis_Chromosome_replication_Cell_division	Nucleotide_biosynthesis	Intracellular	Streptomyces coelicolor (strain ATCC BAA-471 / A3(2) / M145)
SCO1482	D6EPU5|Q9KXR7	SCO1482 Dihydroorotate dehydrogenase	SC	0.161659	7.64e-07	0.858943	0.949589	0.0484957	0.735151	0.81817	0.105588	28.5	20.5	18.5	20.75	24	27.5	22.5	19.5	22.75	28.75	15.75	12.25	DNA_synthesis_Chromosome_replication_Cell_division	Nucleotide_biosynthesis	Intracellular	Streptomyces lividans TK24
SCO1483	Q9KXR6|D6EPU4	SCO1483 Carbamoyl-phosphate synthase large chain	XIC_SC	2.86e-05	5.81e-13	6.63e-05	0.850438	2.99e-05	0.270069	0.61296	0.803662	21.8312	21.6181	22.8754	22.5489	21.707	21.1643	22.8336	22.2966	21.6711	21.6168	22.0832	21.7263	DNA_synthesis_Chromosome_replication_Cell_division	Nucleotide_biosynthesis	Intracellular	Streptomyces coelicolor (strain ATCC BAA-471 / A3(2) / M145)
SCO1484	Q9KXR5	SCO1484 Carbamoyl-phosphate synthase small chain	XIC	6.35e-05	1.77e-11	0.00242141	0.919828	0.000251026	0.160451	0.21412	0.464818	20.1548	20.4432	21.4272	21.0143	20.2222	19.6842	21.4812	20.8998	20.1886	20.0384	20.5981	20.2351	DNA_synthesis_Chromosome_replication_Cell_division	Nucleotide_biosynthesis	Intracellular	Streptomyces coelicolor (strain ATCC BAA-471 / A3(2) / M145)
SCO1486	D6EPU1	SCO1486 Dihydroorotase	SC	0.00241369	0.0256214	0.560718	0.993268	0.374842	0.911227	0.0676233	0.706345	22.25	22.5	20.25	17.25	21.5	23	24.5	18	16	21.75	16.25	11	DNA_synthesis_Chromosome_replication_Cell_division	Nucleotide_biosynthesis	Intracellular	Streptomyces lividans TK24
SCO1487	Q9KXR2	SCO1487 Aspartate carbamoyltransferase	XIC	0.0441223	0.792317	0.041153	0.793455	0.700154	0.682894	0.573216	0.858239	14.3235	13.9778	14.6587	13.8827	14.6694	14.4564	14.3247	13.9852	15.1763	14.722	15.7396	14.2166	DNA_synthesis_Chromosome_replication_Cell_division	Nucleotide_biosynthesis	Intracellular	Streptomyces coelicolor (strain ATCC BAA-471 / A3(2) / M145)
SCO1760	Q9EWW6|D6EMI1	SCO1760 Cytidylate kinase	XIC_SC	0.000612271	0.301533	0.0231411	0.981112	0.430894	0.718993	0.865021	0.711617	20.2361	19.7885	20.4551	20.3401	20.3589	19.0932	20.6092	20.1539	19.4079	18.8556	19.5043	18.417	DNA_synthesis_Chromosome_replication_Cell_division	Nucleotide_biosynthesis	Intracellular	Streptomyces coelicolor (strain ATCC BAA-471 / A3(2) / M145)
SCO1776	Q9S224|D6EMG6	SCO1776 CTP synthase	XIC_SC	1.13e-14	1e-13	0.0868301	0.824167	0.0708719	0.30268	0.333914	0.190856	21.6326	21.6059	22.2935	22.1181	21.1872	20.8327	22.057	21.848	20.6823	20.403	21.0784	21.3807	DNA_synthesis_Chromosome_replication_Cell_division	Nucleotide_biosynthesis	Intracellular	Streptomyces coelicolor (strain ATCC BAA-471 / A3(2) / M145)
SCO3059	D6EUV3	SCO3059 N5-carboxyaminoimidazole ribonucleotide mutase	SC	0.885355	0.238376	0.703325	0.993268	0.000106437	0.575525	0.36656	0.0911325	31	24.5	29.25	29	26.25	26.5	33.25	28.25	29.75	41.75	26.5	19.75	DNA_synthesis_Chromosome_replication_Cell_division	Nucleotide_biosynthesis	Intracellular	Streptomyces lividans TK24
SCO3060	A0A076M2U0|Q8CJX8	SCO3060 N5-carboxyaminoimidazole ribonucleotide synthase	XIC_SC	4.1e-08	5.47e-07	1.67e-05	0.993836	0.00246652	0.592671	0.84704	0.773077	20.5427	20.0528	21.2909	20.8552	20.8167	20.4354	21.1937	21.0627	20.387	19.9725	20.5227	20.0026	DNA_synthesis_Chromosome_replication_Cell_division	Nucleotide_biosynthesis	Intracellular	Streptomyces lividans TK24
SCO3650	Q9X8R7|D6EPH7	SCO3650 Orotate phosphoribosyltransferase	XIC_SC	2.55e-08	9.1e-13	0.127057	0.790343	3.84e-07	0.00375233	0.887477	0.000374052	20.6465	21.5592	21.5289	21.256	20.1666	19.5107	21.3127	21.3545	20.9906	20.4114	21.4487	21.2055	DNA_synthesis_Chromosome_replication_Cell_division	Nucleotide_biosynthesis	Intracellular	Streptomyces coelicolor (strain ATCC BAA-471 / A3(2) / M145)
SCO4041	D6EL72	SCO4041 Uracil phosphoribosyltransferase	SC	0.000552837	5.48e-06	0.162442	0.758656	0.000156869	0.595027	0.474914	0.0592291	51.25	53.75	37.25	41.75	41.75	38.75	42.75	45	50.5	73.25	45.25	39.25	DNA_synthesis_Chromosome_replication_Cell_division	Nucleotide_biosynthesis	Intracellular	Streptomyces lividans TK24
SCO4071	D6EL52	SCO4071 Phosphoribosylaminoimidazole-succinocarboxamide synthase	SC	0.00124723	0.836984	0.0396237	0.999406	0.011333	0.981856	0.259403	1	29	25.5	25.5	19	21.25	20.75	31.25	24.5	18.5	20	21.75	15.5	DNA_synthesis_Chromosome_replication_Cell_division	Nucleotide_biosynthesis	Intracellular	Streptomyces lividans TK24
SCO4079	Q9RKK5|D6EL44	SCO4079 FGAM synthase	XIC_SC	0.0950636	1.59e-05	0.200775	0.997609	1.47e-05	0.0260557	0.710773	0.698952	21.2294	21.7605	21.7466	21.8852	20.8006	20.4629	22.147	22.0005	21.8067	21.3345	21.887	21.1044	DNA_synthesis_Chromosome_replication_Cell_division	Nucleotide_biosynthesis	Intracellular	Streptomyces coelicolor (strain ATCC BAA-471 / A3(2) / M145)
SCO4086	Q9ZB04|Q7AKK3	SCO4086 Amidophosphoribosyltransferase	XIC	2.22e-08	6.84e-06	0.0681716	0.999741	1.64e-07	0.232657	0.0577061	0.457104	21.6609	21.6577	22.3095	22.3928	20.9611	19.8848	22.059	21.9858	21.5086	20.9072	20.6434	20.8288	DNA_synthesis_Chromosome_replication_Cell_division	Nucleotide_biosynthesis	Intracellular	Streptomyces lividans
SCO4087	Q7AKK2	SCO4087 Phosphoribosyl-aminoimidazole synthetase	SC	8.66e-09	0.0319604	0.261244	0.609367	0.0222675	0.647483	0.889291	0.556613	69.5	56.5	55.75	52.5	53.5	57	60.5	57.25	48.25	50	41.75	35.5	DNA_synthesis_Chromosome_replication_Cell_division	Nucleotide_biosynthesis	Intracellular	Streptomyces coelicolor (strain ATCC BAA-471 / A3(2) / M145)
SCO4785	Q9L0H2|D6EDX4	SCO4785 GMP synthase	XIC_SC	1.51e-08	1.12e-06	2.05e-05	0.878414	2.62e-08	0.1798	0.32245	0.132697	22.7149	22.6707	22.9179	22.635	21.8892	20.8194	22.9338	22.7707	22.3207	21.6478	22.1806	21.6791	DNA_synthesis_Chromosome_replication_Cell_division	Nucleotide_biosynthesis	Intracellular	Streptomyces coelicolor (strain ATCC BAA-471 / A3(2) / M145)
SCO4814	Q9KY50	SCO4814 Bifunctional purine biosynthesis protein PurH	XIC	2.64e-23	0.157759	0.546323	0.683729	0.0580013	0.52814	0.915686	0.842178	14.3533	14.2531	14.4392	14.1064	14.3327	14.482	14.0375	14.6597	19.1093	19.3586	20.0063	20.3009	DNA_synthesis_Chromosome_replication_Cell_division	Nucleotide_biosynthesis	Intracellular	Streptomyces coelicolor (strain ATCC BAA-471 / A3(2) / M145)
SCO4889	Q9AK37|D6ECI4	SCO4889 Putative cytidine deaminase	XIC	0.0282445	0.00100939	0.757432	0.876731	0.0101342	0.976347	0.409162	0.690838	16.4883	16.5982	16.9059	16.5662	17.3228	17.8532	16.8444	16.2955	17.1166	17.0119	15.9688	15.8264	DNA_synthesis_Chromosome_replication_Cell_division	Nucleotide_biosynthesis	Intracellular	Streptomyces coelicolor (strain ATCC BAA-471 / A3(2) / M145)
SCO4890	Q9AK36	SCO4890 Thymidine phosphorylase	SC	4.16e-05	5.3e-08	0.0527157	0.761996	0.938938	0.699665	0.835186	0.100083	33.5	21	19.75	19.75	32.25	33.5	27.5	20	23.25	24.75	18.25	14	DNA_synthesis_Chromosome_replication_Cell_division	Nucleotide_biosynthesis	Intracellular	Streptomyces coelicolor (strain ATCC BAA-471 / A3(2) / M145)
SCO5225	D6EUR3|Q9K3C2	SCO5225 Ribonucleoside-diphosphate reductase subunit beta	XIC_SC	6.92e-25	2.96e-05	1.91e-10	0.878414	5.92e-08	0.0459217	7.99e-06	0.0387266	22.5821	18.8553	22.5235	22.3936	22.2386	19.9833	22.6432	23.0535	17.7435	15.1735	16.3031	14.5199	DNA_synthesis_Chromosome_replication_Cell_division	Nucleotide_biosynthesis	Intracellular /TMH start AFTER 60	Streptomyces lividans TK24
SCO5226	A0A076M6V9|Q9K496	SCO5226 Ribonucleoside-diphosphate reductase	XIC_SC	1.92e-23	4.76e-11	1.39e-09	0.863991	0.00303199	0.0962658	2.27e-05	0.846366	22.4786	18.8358	23.7123	23.4911	22.3081	19.509	23.642	23.6356	16.6793	12.4405	16.4	14.6858	DNA_synthesis_Chromosome_replication_Cell_division	Nucleotide_biosynthesis	Intracellular	Streptomyces lividans TK24
SCO5626	O69913|D6ERF9	SCO5626 Uridylate kinase	XIC_SC	0.000349101	5.24e-08	0.000662027	0.878414	2.44e-10	0.0808134	0.149456	0.0265788	22.1514	22.1767	22.9404	22.9037	21.9375	20.901	22.8426	23.0333	22.6762	22.1312	22.1816	21.5588	DNA_synthesis_Chromosome_replication_Cell_division	Nucleotide_biosynthesis	Intracellular	Streptomyces coelicolor (strain ATCC BAA-471 / A3(2) / M145)
SCO5680	Q9KYT5|A0A076LVZ6	SCO5680 Putative cytidine deaminase	XIC	0.995286	0.685312	0.318745	0.608723	0.003737	0.0137626	0.901014	0.474376	14.1315	14.9114	14.1823	14.4553	14.6389	15.1146	13.2401	14.7056	14.3476	13.6444	15.2249	14.3974	DNA_synthesis_Chromosome_replication_Cell_division	Nucleotide_biosynthesis	Intracellular	Streptomyces coelicolor (strain ATCC BAA-471 / A3(2) / M145)
SCO5745	D6EQ50	SCO5745 Ribonuclease	SC	0.13905	0.681051	0.836575	0.471582	0.0102721	1	0.878843	0.257393	89.75	82	92	100.75	85.25	90.75	98.5	88.75	88.5	92	82.25	75.5	DNA_synthesis_Chromosome_replication_Cell_division	Nucleotide_biosynthesis	Intracellular	Streptomyces lividans TK24
SCO5805	O69981|D6EP68	SCO5805 Vitamin B12-dependent ribonucleotide reductase	XIC_SC	7.88e-23	2.94e-20	3.56e-05	0.897973	2.56e-11	0.602848	0.000758578	0.164691	24.7018	24.2632	26.0407	26.0913	24.5867	23.7541	25.8534	25.9351	23.5625	23.1662	23.7655	23.5697	DNA_synthesis_Chromosome_replication_Cell_division	Nucleotide_biosynthesis	Intracellular	Streptomyces coelicolor (strain ATCC BAA-471 / A3(2) / M145)
SCO5845	O50519|D6EP26	SCO5845 Thymidine kinase	XIC	0.232166	0.0412336	0.17641	0.850438	0.113869	0.445231	0.229369	0.728397	16.4974	15.7481	16.0234	14.0343	14.9327	14.2275	15.5845	14.1615	15.6228	17.3637	15.024	13.8346	DNA_synthesis_Chromosome_replication_Cell_division	Nucleotide_biosynthesis	Intracellular	Streptomyces coelicolor (strain ATCC BAA-471 / A3(2) / M145)
SCO5868	O54134|D6EP04	SCO5868 Deoxyuridine 5'-triphosphate nucleotidohydrolase	XIC	0.0496605	0.0230991	0.464884	0.895832	0.270169	0.44212	0.928055	0.538684	15.2084	15.4405	16.5868	15.2095	14.2299	14.3679	15.5625	16.3049	15.0072	13.8747	15.0094	14.4119	DNA_synthesis_Chromosome_replication_Cell_division	Nucleotide_biosynthesis	Intracellular	Streptomyces coelicolor (strain ATCC BAA-471 / A3(2) / M145)
SCO6753	D6EF59	SCO6753 Nucleotide sugar-1-phosphate transferase	XIC	3.23e-12	4.36e-05	0.291496	0.932834	5.38e-05	0.1758	0.974567	0.354273	14.7474	16.3736	17.8314	18.3078	17.2653	16.6988	17.7067	18.1074	14.7822	14.6687	14.419	14.3716	DNA_synthesis_Chromosome_replication_Cell_division	Nucleotide_biosynthesis	Intracellular	Streptomyces lividans TK24
SCO993	Q9EX45	SCO993 Phosphoribosylaminoimidazole carboxylase	XIC_SC	7.51e-09	0.0657167	0.699741	0.824167	0.978808	0.99432	0.85093	0.830214	16.9806	16.3275	18.0141	17.8877	16.2355	16.3957	18.0109	17.4295	22.6829	21.2927	22.8104	23.2901	DNA_synthesis_Chromosome_replication_Cell_division	Nucleotide_biosynthesis	Intracellular	Streptomyces coelicolor (strain ATCC BAA-471 / A3(2) / M145)
SCO4068	A0A076M6P6|Q9RKL4	SCO4068 Phosphoribosylglycinamide synthetase	SC	0.00195304	0.746591	0.307636	0.682784	0.00647534	1	0.655815	0.202631	49.75	44.25	41.75	42	38.75	35.5	49.75	45.25	34.25	40.75	40	29.75	DNA_synthesis_Chromosome_replication_Cell_division	Nucleotide_biosynthesis	Intracellular	Streptomyces lividans TK24
SCO4152	Q9KZU9|D6EK57	SCO4152 Secreted 5-nucleotidase	XIC_SC	0.000824003	3.77e-27	0.043604	0.990746	3.12e-10	0.0260432	0.101838	0.0154618	23.0911	22.6044	18.6818	18.7131	22.6542	23.2485	18.9716	19.089	22.3376	22.2212	19.5948	20.7545	DNA_synthesis_Chromosome_replication_Cell_division	Nucleotide_biosynthesis	Secretory(released) (with CS)	Streptomyces coelicolor (strain ATCC BAA-471 / A3(2) / M145)
SCO4199	D6EK12	SCO4199 Nucleic acid/nucleotide deaminase superfamily	SC	0.000832697	0.345671	0.197837	0.985633	0.0848606	0.98556	0.955196	0.227871	69.5	68.25	52.5	65	54.25	60.25	55.5	54.25	46	56	56.5	54.5	DNA_synthesis_Chromosome_replication_Cell_division	Nucleotide_biosynthesis	Intracellular	Streptomyces lividans TK24
SCO1480	Q9KXR9|D6EPU7	SCO1480 Bacterial integration host factors	XIC_SC	1.59e-12	3.74e-12	0.348894	0.909767	7.36e-10	0.000487903	0.00139183	0.000313674	20.8841	23.1948	22.9241	22.4195	20.3849	19.6017	22.9775	22.5236	22.6401	23.0552	23.1709	23.0223	DNA_synthesis_Chromosome_replication_Cell_division	Nucleotide_biosynthesis	Intracellular	Streptomyces coelicolor (strain ATCC BAA-471 / A3(2) / M145)
SCO6982	D6EDT7	SCO6982 Sugar phosphate isomerase/epimerase	XIC_SC	0.0789275	5.05e-19	0.268187	0.907534	7.81e-06	0.235854	0.967803	0.627578	19.6448	19.934	15.4027	15.0877	19.3042	19.9211	15.7486	16.6865	19.0947	18.8548	16.8649	17.0253	DNA_synthesis_Chromosome_replication_Cell_division	Nucleotide_biosynthesis	Intracellular	Streptomyces lividans TK24
SCO1182	Q9RJY8	SCO1182 Putative endonuclease	XIC_SC	1.7e-12	8.06e-08	2.73e-06	0.984204	0.104993	0.64103	0.0049174	0.248533	19.1596	16.7919	17.2893	17.2647	19.5129	18.5288	17.6136	17.1629	21.2584	19.6322	19.6442	19.0586	DNA_synthesis_Chromosome_replication_Cell_division	Nucleotide_degradation	Intracellular	Streptomyces coelicolor (strain ATCC BAA-471 / A3(2) / M145)
SCO2125	Q9S2L9|D6EIX8	SCO2125 Endonuclease/Exonuclease/phosphatase family protein	XIC	0.00715569	0.307636	0.265159	0.876665	0.0303748	0.951813	0.915686	0.172067	19.0583	19.3598	19.4408	19.3561	18.6119	18.9661	19.1562	19.1543	19.2389	19.0327	18.6964	19.0883	DNA_synthesis_Chromosome_replication_Cell_division	Nucleotide_degradation	Intracellular	Streptomyces coelicolor (strain ATCC BAA-471 / A3(2) / M145)
SCO6341	D6EIE3	SCO6341 Exodeoxyribonuclease III	SC	4.24e-10	0.0162956	0.71787	0.714848	0.000513954	0.891688	0.754453	0.824103	29	27	27.5	27.75	24.75	26.25	28	28.5	43	51.25	32.5	30.25	DNA_synthesis_Chromosome_replication_Cell_division	Nucleotide_degradation	Intracellular	Streptomyces lividans TK24
SCO1461	A0A076MHC8|Q9L0Z8	SCO1461 Inosine monophosphate dehydrogenase	SC	2e-06	3.99e-15	0.799702	0.546406	0.995113	0.658683	0.962059	0.263597	35.75	28.25	17.5	19.25	24.5	27.25	17.75	13	20	21	11	14	DNA_synthesis_Chromosome_replication_Cell_division	Nucleotide_degradation	Intracellular	Streptomyces lividans TK24
SCO2015	Q9S2I8|D6EKA1	SCO2015 Putative nucleotidase	XIC_SC	8.43e-08	4.36e-15	0.234428	0.849747	7.22e-07	0.21703	0.638619	0.363473	19.8744	18.881	16.8249	16.4747	19.0177	19.4163	16.5067	16.3677	19.5828	19.1061	18.6221	18.8586	DNA_synthesis_Chromosome_replication_Cell_division	Nucleotide_degradation	Secretory(released) (with CS)	Streptomyces coelicolor (strain ATCC BAA-471 / A3(2) / M145)
SCO2158	Q9X816	SCO2158 Putative ribokinase	SC	0.0186264	2.45e-10	0.283412	0.996444	0.00703106	1	0.374576	0.696729	63.5	61	41.5	37.25	55.5	59.75	49.5	38.5	47.25	45	44	40.75	DNA_synthesis_Chromosome_replication_Cell_division	Nucleotide_degradation	Intracellular	Streptomyces coelicolor (strain ATCC BAA-471 / A3(2) / M145)
SCO4770	D6EDZ0	SCO4770 Inosine monophosphate dehydrogenase	SC	0.00388704	0.487922	0.0889242	0.511261	2.19e-06	0.986719	0.85977	0.334906	116.25	103.75	114.75	115	108.25	104.5	122.75	114.5	113.5	114	97	79.5	DNA_synthesis_Chromosome_replication_Cell_division	Nucleotide_degradation	Intracellular	Streptomyces lividans TK24
SCO4771	D6EDY9	SCO4771 Inosine monophosphate dehydrogenase	SC	0.0453112	0.449521	0.639095	0.66045	1.48e-17	0.912228	0.826301	0.0608014	97.5	87.5	96.5	107.25	88.75	93.25	113	110.75	101.75	120.75	76.75	68.25	DNA_synthesis_Chromosome_replication_Cell_division	Nucleotide_degradation	Intracellular	Streptomyces lividans TK24
SCO6075	A0A076M0Q4|Q9X841	SCO6075 3',5'-cyclic adenosine monophosphate phosphodiesterase CpdA (3',5'-cyclic AMP phosphodiesterase) (cAMP phosphodiesterase) (EC 3.1.4.17)	XIC	0.236758	0.00331541	0.820893	0.878834	0.0344934	0.151334	0.887477	0.407433	17.8453	16.2386	17.6948	17.1019	17.1153	17.9461	18.0977	17.6492	16.0151	16.1898	17.6424	18.6931	DNA_synthesis_Chromosome_replication_Cell_division	Nucleotide_degradation	Intracellular	Streptomyces lividans TK24
SCO6247	Q9RKU5|D6EJQ4	SCO6247 Allantoinase	XIC_SC	0.0160305	5.49e-18	0.342356	0.922401	1.18e-06	0.862447	0.675163	0.277486	22.847	22.9239	17.211	17.2461	22.3682	23.0798	17.4565	17.5605	22.1175	21.6138	19.158	20.5332	DNA_synthesis_Chromosome_replication_Cell_division	Nucleotide_degradation	Intracellular	Streptomyces coelicolor (strain ATCC BAA-471 / A3(2) / M145)
SCO6248	Q9RKU4	SCO6248 Allantoicase	XIC	4.79e-07	9.23e-31	0.000935417	0.500483	6.45e-11	0.0997318	0.350944	0.0214151	22.8148	23.0349	19.7147	19.9261	22.5671	23.0897	19.3213	19.6177	22.761	22.4117	20.4097	20.8153	DNA_synthesis_Chromosome_replication_Cell_division	Nucleotide_degradation	Intracellular	Streptomyces coelicolor (strain ATCC BAA-471 / A3(2) / M145)
SCO6445	Q9ZBG8|D6EI93	SCO6445 Inositol monophosphatase	XIC_SC	2e-23	1.2e-25	0.0450503	0.876731	6.85e-22	0.614274	1.24e-05	0.179358	22.2572	21.6796	20.0012	20.0462	24.9124	24.5201	20.0312	20.2947	20.5039	19.7047	19.931	20.4687	DNA_synthesis_Chromosome_replication_Cell_division	Nucleotide_degradation	Intracellular	Streptomyces coelicolor (strain ATCC BAA-471 / A3(2) / M145)
SCO0918	Q9RCZ2|A0A076MFA0	SCO0918 Putative excinuclease ABC subunit A	XIC	0.215724	6.86e-06	0.013701	0.850438	0.1117	0.184017	0.248388	0.961206	16.2163	17.7528	17.9137	18.6071	17.0258	17.4881	18.5068	18.3818	17.5582	18.0856	18.2051	18.2002	DNA_synthesis_Chromosome_replication_Cell_division	Nucleotide_excision_repair	Intracellular	Streptomyces coelicolor (strain ATCC BAA-471 / A3(2) / M145)
SCO1114	Q9EX12	SCO1114 Uracil-DNA glycosylase	XIC_SC	6.04e-09	0.00114903	0.000486661	0.850438	0.248082	0.374754	0.0962859	0.540559	20.5703	20.545	20.6915	19.896	20.767	20.5155	20.5124	20.185	19.9575	19.6151	19.6803	18.4193	DNA_synthesis_Chromosome_replication_Cell_division	Nucleotide_excision_repair	Intracellular	Streptomyces coelicolor (strain ATCC BAA-471 / A3(2) / M145)
SCO1300	A0A076M9F6|Q93IX0	SCO1300 Putative exonuclease	XIC	5.93e-08	2.63e-07	0.755425	0.990746	0.0115158	0.82687	0.350484	0.597571	18.0472	17.649	18.6667	18.6871	17.1667	16.8224	18.0568	18.5136	17.0022	16.9879	17.3132	17.2511	DNA_synthesis_Chromosome_replication_Cell_division	Nucleotide_excision_repair	Intracellular	Streptomyces lividans TK24
SCO1301	Q93IW9|D6ER52	SCO1301 Putative exonuclease	XIC	0.0935419	0.785678	0.544649	0.806108	0.0330519	0.578954	0.272775	0.15837	13.5924	14.2768	14.2361	14.4561	14.8723	13.8564	13.808	16.1253	15.9037	15.3798	14.3686	14.2392	DNA_synthesis_Chromosome_replication_Cell_division	Nucleotide_excision_repair	Intracellular	Streptomyces coelicolor (strain ATCC BAA-471 / A3(2) / M145)
SCO1622	Q9RJ79|A0A076M6X8	SCO1622 5'-3' exonuclease	XIC_SC	1.2e-13	4.24e-13	0.00177573	0.85979	1.9e-10	0.000818854	0.0251672	0.00177713	17.9236	20.6853	20.4745	20.6134	16.9935	16.8164	20.0361	20.4071	20.5069	20.6414	20.7551	20.4427	DNA_synthesis_Chromosome_replication_Cell_division	Nucleotide_excision_repair	Intracellular	Streptomyces coelicolor (strain ATCC BAA-471 / A3(2) / M145)
SCO1780	A0A076M6L0|Q9S220	SCO1780 RecN DNA repair protein	SC	0.00191776	0.501462	0.0410066	0.904432	0.0219719	0.578889	1	0.0700546	26.25	26.75	17.5	29.75	20.5	21.25	26	26	27.5	39	27.75	26.25	DNA_synthesis_Chromosome_replication_Cell_division	Nucleotide_excision_repair	Intracellular	Streptomyces lividans TK24
SCO1966	Q8CK11|D6EKF3	SCO1966 UvrABC system protein B	XIC_SC	2.56e-14	0.00365251	0.0428555	0.714378	1.52e-06	0.0589192	0.0731681	0.00220957	20.0702	20.5965	20.1138	20.2	19.8438	19.9476	19.9677	20.4211	21.7479	21.0752	20.4714	20.8908	DNA_synthesis_Chromosome_replication_Cell_division	Nucleotide_excision_repair	Intracellular	Streptomyces coelicolor (strain ATCC BAA-471 / A3(2) / M145)
SCO2003	D6EKB4	SCO2003 DNA polymerase I	SC	1.66e-13	0.000102215	0.622963	0.682784	5.22e-17	0.79888	0.28657	0.991714	74.25	82.5	71.75	75.75	59.75	67.25	84	75.75	115	121.25	75.75	70.75	DNA_synthesis_Chromosome_replication_Cell_division	Nucleotide_excision_repair	Intracellular	Streptomyces lividans TK24
SCO3109	D6ETL0	SCO3109 Transcription-repair-coupling factor	XIC_SC	2.1e-15	5.16e-05	6.28e-07	0.850438	1.56e-06	0.402726	0.00206937	0.218877	21.2431	20.9091	21.3087	21.1345	20.7437	19.9157	21.1181	21.1371	20.5276	19.7667	20.1496	19.8977	DNA_synthesis_Chromosome_replication_Cell_division	Nucleotide_excision_repair	Intracellular	Streptomyces lividans TK24
SCO3351	Q9X8L5	SCO3351 DNA repair protein radA	XIC	0.0299844	0.324076	0.322401	0.863991	0.296963	0.852671	0.84704	0.36081	14.3951	14.1713	14.4057	14.4541	14.4565	14.9748	15.335	13.8398	16.4867	15.4038	14.947	14.7419	DNA_synthesis_Chromosome_replication_Cell_division	Nucleotide_excision_repair	Intracellular	Streptomyces coelicolor (strain ATCC BAA-471 / A3(2) / M145)
SCO4601	A0A076LYM9|Q8R5N2	SCO4601 DNA polymerase III subunit	XIC	7.69e-12	0.493022	0.00625789	0.667485	0.11974	0.551811	0.139802	0.665363	18.6934	19.6344	18.6354	19.0063	17.9657	18.7184	18.5351	19.0159	16.553	17.3145	17.417	17.0127	DNA_synthesis_Chromosome_replication_Cell_division	Nucleotide_excision_repair	Intracellular	Streptomyces lividans TK24
SCO5494	D6ERT1	SCO5494 DNA ligase	XIC_SC	4.17e-12	0.478733	0.417352	0.580171	0.566057	0.946588	0.97416	0.981859	17.2028	17.6747	17.2411	17.5369	17.2236	17.3933	17.3344	17.4197	14.053	14.2775	14.5946	14.9454	DNA_synthesis_Chromosome_replication_Cell_division	Nucleotide_excision_repair	Intracellular	Streptomyces lividans TK24
SCO5761	O86821|A0A076LY71	SCO5761 Putative ATP-dependent DNA helicase	XIC	9.68e-07	0.0223564	0.797384	0.850438	5.64e-06	0.600453	0.938123	0.722341	18.4279	18.4512	18.5152	18.6076	18.2225	18.6187	18.7032	18.7987	20.2573	19.9065	18.6805	18.7127	DNA_synthesis_Chromosome_replication_Cell_division	Nucleotide_excision_repair	N-terminally anchored (No CS)	Streptomyces coelicolor (strain ATCC BAA-471 / A3(2) / M145)
SCO6145	D6EKR3|Q9ZBU3	SCO6145 Bacterial X-family DNA polymerase	XIC_SC	0.000164564	4.81e-22	0.545604	0.89997	0.000303865	0.860266	0.762847	0.323828	21.5913	20.8939	13.8984	14.8726	20.1838	20.8599	14.1481	14.3265	18.5714	18.7234	14.3995	14.3005	DNA_synthesis_Chromosome_replication_Cell_division	Nucleotide_excision_repair	Intracellular	Streptomyces lividans TK24
SCO6517	D6EI21	SCO6517 UvrA-like protein	XIC	0.00366085	0.512642	0.775848	0.857868	0.000188339	0.829893	0.940856	0.650895	16.1617	16.3939	14.9033	14.3779	14.1455	14.2061	15.7188	15.8575	13.9355	13.8413	14.1283	15.0339	DNA_synthesis_Chromosome_replication_Cell_division	Nucleotide_excision_repair	Intracellular	Streptomyces lividans TK24
SCO3352	D6ERT7	SCO3352 DNA integrity scanning protein DisA	SC	0.0770275	0.0274136	0.132143	0.354971	0.000152789	0.294989	0.28657	0.00978664	48	33.5	39.25	37.5	39	45.5	48	46	50	56	45	27.25	DNA_synthesis_Chromosome_replication_Cell_division	Nucleotide_excision_repair	Intracellular	Streptomyces lividans TK24
SCO3542	Q9X908	SCO3542 Putative thymidylate kinase	XIC_SC	7.91e-15	0.929877	0.987891	0.922401	0.897377	0.506773	0.890163	0.964691	15.1214	14.3562	14.7218	14.4071	14.0075	14.537	14.0197	14.9383	19.9118	19.7583	19.8081	19.5384	DNA_synthesis_Chromosome_replication_Cell_division	Nucleotide_excision_repair	Multi-transmembrane	Streptomyces coelicolor (strain ATCC BAA-471 / A3(2) / M145)
SCO1958	D6EKG1	SCO1958 ABC excision nuclease subunit A	SC	0.286597	0.92102	9.8e-19	0.304886	1.04e-05	0.494782	0.00398814	0.010511	59	22.25	51.25	46.75	45.25	34	53	39.75	69.25	39.5	46.75	33.5	DNA_synthesis_Chromosome_replication_Cell_division	Nucleotide_excision_repair	Intracellular	Streptomyces lividans TK24
SCO4797	D6ECS5	SCO4797 Putative ATP-dependent DNA helicase	XIC	2.58e-09	3.26e-07	0.0703048	0.85188	0.00558582	0.241641	0.201471	0.065523	20.1414	20.5892	20.825	20.4983	19.8616	19.7681	20.7428	20.3838	20.9659	20.5772	21.0511	20.917	DNA_synthesis_Chromosome_replication_Cell_division	Nucleotide_excision_repair	Intracellular	Streptomyces lividans TK24
SCO5188	Q9FCK0|A0A076M710	SCO5188 Putative ATP-dependent DNA helicase	XIC	0.0633509	4.12e-06	7.06e-05	0.899068	0.1117	0.575717	0.828236	0.60986	16.8359	16.4834	17.88	17.157	16.8125	15.542	17.672	16.9823	17.3114	16.6187	17.5642	17.0904	DNA_synthesis_Chromosome_replication_Cell_division	Nucleotide_excision_repair	Intracellular	Streptomyces coelicolor (strain ATCC BAA-471 / A3(2) / M145)
SCO2348	Q9KY42|D6EFZ5	SCO2348 Putative secreted endonuclease	XIC	5.81e-07	2.04e-09	1.56e-05	0.94024	4.1e-05	0.154611	5.1e-06	0.148191	19.8576	15.0835	13.7673	14.181	17.8398	14.9029	13.7626	14.4254	14.7756	13.1168	13.5384	13.8098	DNA_synthesis_Chromosome_replication_Cell_division		Secretory(released) (with CS)	Streptomyces coelicolor (strain ATCC BAA-471 / A3(2) / M145)
SCO0131	A0A076ML26|Q9S1Z5	SCO0131 Secreted protein of the exo/endonuclease/phosphatase family	XIC_SC	1.18e-09	1.72e-23	0.390265	0.999229	2.74e-08	0.450544	0.582581	0.793048	24.5681	23.5973	14.2357	14.6103	23.2743	23.3209	13.54	13.9746	19.0877	18.1329	14.3992	13.5188	DNA_synthesis_Chromosome_replication_Cell_division		Secretory(released) (with CS)	Streptomyces lividans TK24
SCO1908	Q9X9W4|D6ELB1	SCO1908 Predicted extracellular nuclease	XIC_SC	5.36e-08	3.5e-32	0.0124672	0.570565	2.11e-11	0.000255366	0.450251	0.00857854	23.5724	23.4957	19.4803	19.0673	23.7257	24.2668	19.37	19.0913	23.2552	23.6771	20.066	21.0903	DNA_synthesis_Chromosome_replication_Cell_division		Secretory(released) (with CS)	Streptomyces coelicolor (strain ATCC BAA-471 / A3(2) / M145)
SCO1196	D6ESG0	SCO1196 Glycerophosphodiester phosphodiesterase	XIC_SC	0.0188511	1.2e-23	0.212627	0.929524	0.000652255	0.0496757	0.713691	0.27461	22.6078	21.4778	13.767	13.3264	21.2861	22.1898	13.1217	14.1531	18.808	20.8836	13.9688	14.0152	Energetic_metabolism	Phosphate_metabolism_related_proteins	N-terminally anchored (with CS)	Streptomyces lividans TK24
SCO1290	Q8CK33|D6ER63	SCO1290 Secreted phosphatase	XIC_SC	0.000129305	2.2e-26	0.64954	0.994943	0.0067443	0.62289	0.841396	0.0914877	23.1691	22.4695	13.8617	13.3644	22.7426	23.4786	14.0046	13.1628	21.2405	20.3601	12.6655	13.8667	Energetic_metabolism	Phosphate_metabolism_related_proteins	Secretory(released) (with CS)	Streptomyces coelicolor (strain ATCC BAA-471 / A3(2) / M145)
SCO1565	Q8CJI8	SCO1565 Glycerophosphoryl diester phosphodiesterase GlpQ1	XIC	3.09e-20	9.88e-06	0.388462	0.98193	1.19e-06	0.195487	0.66767	0.679156	14.8178	14.3019	14.093	14.3483	14.5848	13.8507	14.8807	13.7914	20.9835	20.9428	17.5028	18.1577	Energetic_metabolism	Phosphate_metabolism_related_proteins	Secretory(released) (with CS)	Streptomyces coelicolor (strain ATCC BAA-471 / A3(2) / M145)
SCO1906	D6ELB3|Q9X9W6	SCO1906 Secreted phosphatase PhoX family	XIC_SC	0.0423128	8.13e-17	0.992965	0.975402	0.0743898	0.443379	0.932918	0.85589	23.9879	23.4838	16.1736	14.6301	23.9155	24.3278	15.9783	17.0805	21.5649	21.9319	15.9813	16.1076	Energetic_metabolism	Phosphate_metabolism_related_proteins	N-terminally anchored (with CS)	Streptomyces lividans TK24
SCO1968	Q93JJ3	SCO1968 Glycerophosphoryl diester phosphodiesterase GlpQ2	XIC_SC	0.0543419	5.49e-29	0.136931	0.667485	1.04e-18	0.000872498	0.897465	0.0244511	24.5172	23.797	19.4207	19.3965	23.4167	24.3162	19.5955	19.8378	21.9222	22.2251	21.0459	21.1643	Energetic_metabolism	Phosphate_metabolism_related_proteins	N-terminally anchored (with CS)	Streptomyces coelicolor (strain ATCC BAA-471 / A3(2) / M145)
SCO2068	Q8CK08	SCO2068 Alkaline phosphatase PhoD	XIC_SC	2.45e-15	1.05e-24	0.0965017	0.814738	1.09e-08	0.560381	0.81778	0.816959	23.1853	23.0592	18.9372	19.1678	22.7723	22.92	19.4301	19.6091	23.5007	23.9339	21.5718	21.9363	Energetic_metabolism	Phosphate_metabolism_related_proteins	N-terminally anchored (with CS)	Streptomyces coelicolor (strain ATCC BAA-471 / A3(2) / M145)
SCO2428	Q9KXY7|A0A076MES1	SCO2428 Putative phosphate binding protein (Putative secreted protein)	XIC_SC	0.517282	9.02e-27	0.550121	0.765354	0.401425	0.072445	0.816084	0.540559	22.0808	21.3935	14.5469	14.5093	21.6762	21.7696	14.1554	13.7566	20.7996	22.2212	14.116	14.7388	Energetic_metabolism	Phosphate_metabolism_related_proteins	N-terminally anchored (with CS)	Streptomyces coelicolor (strain ATCC BAA-471 / A3(2) / M145)
SCO2612	D6ECY6	SCO2612 Nucleoside diphosphate kinase	SC	0.354128	5.77e-09	0.491391	0.908997	0.521063	0.420477	0.748781	0.312378	51	39	35.5	33.25	39.5	45	37.25	30.25	40.75	45.25	29.5	29	Energetic_metabolism	Phosphate_metabolism_related_proteins	Intracellular	Streptomyces lividans TK24
SCO3409	D6EQM6	SCO3409 Inorganic pyrophosphatase	SC	0.0106413	1.65e-08	0.343249	0.946192	0.00026777	0.727421	0.0150435	0.760301	43.25	51.75	42.25	32.75	53	65.5	38.75	32.75	36.25	44.25	38.25	41	Energetic_metabolism	Phosphate_metabolism_related_proteins	Intracellular	Streptomyces lividans TK24
SCO3790	D6END3	SCO3790 PhoX phosphatase	XIC_SC	1.72e-06	1.79e-27	0.0598693	0.580171	0.00214265	0.876491	0.116473	0.103499	25.4503	24.8287	17.9685	19.3458	26.6589	27.127	19.4408	19.4614	25.1607	25.2691	18.9432	19.8878	Energetic_metabolism	Phosphate_metabolism_related_proteins	Intracellular	Streptomyces lividans TK24
SCO4139	Q9KZW2|D6EK70	SCO4139 PstB phosphate ABC transport system ATP-binding protein	XIC_SC	0.857677	6.58e-21	0.00165113	0.570565	0.0999267	0.914143	0.00739581	0.959461	24.5483	24.6474	18.408	20.2903	25.244	25.1608	18.1474	19.6728	24.3773	24.3647	18.369	20.4246	Energetic_metabolism	Phosphate_metabolism_related_proteins	Intracellular	Streptomyces coelicolor (strain ATCC BAA-471 / A3(2) / M145)
SCO4140	Q9KZW1|D6EK69	SCO4140 PstA phosphate ABC transport system permease protein	XIC_SC	0.0300385	4.86e-22	0.584795	0.907534	0.209459	0.152726	0.327132	0.651267	20.5953	19.9958	15.4718	14.883	20.88	20.9905	14.0763	15.6396	20.2283	20.1258	13.779	14.476	Energetic_metabolism	Phosphate_metabolism_related_proteins	Multi-transmembrane	Streptomyces coelicolor (strain ATCC BAA-471 / A3(2) / M145)
SCO4142	Q9KZV9|A0A076MA17	SCO4142 PstS phosphate-binding protein	XIC_SC	0.0573098	6.62e-22	0.00263007	0.505464	0.00170221	0.566694	0.00909224	0.924897	26.6731	26.2805	21.131	22.5491	27.6962	27.5269	20.7601	22.0196	25.776	26.2859	20.8297	22.6114	Energetic_metabolism	Phosphate_metabolism_related_proteins	Lipid anchored	Streptomyces coelicolor (strain ATCC BAA-471 / A3(2) / M145)
SCO4144	A0A076M688|Q9KZV7	SCO4144 Protein with a CHAD domaine involved in polyphosphate degradation	XIC_SC	7.15e-10	2.92e-11	0.271371	0.878834	3.41e-07	0.561368	0.692937	0.810951	20.6797	21.0986	14.8016	15.7949	14.669	14.5887	14.7347	14.4361	18.892	19.1272	14.3906	15.8389	Energetic_metabolism	Phosphate_metabolism_related_proteins	Intracellular	Streptomyces lividans TK24
SCO4145	D6EK64|Q9KZV6	SCO4145 Polyphosphate kinase Ppk	XIC_SC	2.22e-14	2.81e-25	0.00382509	0.824167	5.6e-12	0.555078	0.0869414	0.571035	22.558	22.4505	20.6195	21.1847	24.0387	24.2803	20.216	20.7692	22.0049	22.0678	20.0001	20.2144	Energetic_metabolism	Phosphate_metabolism_related_proteins	Intracellular	Streptomyces lividans TK24
SCO4228	Q8CJU3|D6EJY7	SCO4228 Phosphate transport system regulatory protein PhoU	XIC_SC	1.77e-05	1.16e-23	0.0200145	0.570565	4.14e-07	0.630214	0.408604	0.989579	25.045	24.9765	20.6676	21.0323	26.6344	27.0273	20.5687	21.3397	24.5393	24.8246	21.0727	21.8911	Energetic_metabolism	Phosphate_metabolism_related_proteins	Intracellular	Streptomyces coelicolor (strain ATCC BAA-471 / A3(2) / M145)
SCO4229	A0A076M607|Q9L0R2	SCO4229 Sensor kinase PhoR	XIC_SC	0.0155026	2.48e-22	0.0568976	0.692387	3.37e-10	0.957215	0.0123715	0.521263	22.3148	21.8366	17.8336	19.0701	23.648	23.6155	17.554	18.1076	21.2981	21.2456	18.7728	19.6055	Energetic_metabolism	Phosphate_metabolism_related_proteins	N-terminally anchored (No CS)	Streptomyces lividans TK24
SCO4230	D6EJY5	SCO4230 Response regulator PhoP	XIC_SC	2.1e-11	4.55e-21	0.0777793	0.570565	3.26e-11	0.557104	0.342938	0.900705	23.3852	23.3546	20.3348	20.495	24.6189	24.815	20.0687	20.8297	21.5281	21.5522	20.3488	20.7595	Energetic_metabolism	Phosphate_metabolism_related_proteins	Intracellular	Streptomyces lividans TK24
SCO4723	P43414	SCO4723 Adenylate kinase	XIC	1.42e-07	7.7e-08	0.000785023	0.857868	2.66e-05	0.626844	0.00687118	0.0151952	22.0003	22.7182	22.8032	22.5026	22.2559	23.0592	22.7802	22.784	21.5678	21.6667	22.4594	22.8063	Energetic_metabolism	Phosphate_metabolism_related_proteins	Intracellular	Streptomyces coelicolor (strain ATCC BAA-471 / A3(2) / M145)
SCO7697	D6ESQ1	SCO7697 Secreted phytase	XIC_SC	5.04e-05	4.5e-20	0.957616	0.814738	3.95e-06	0.989365	0.302302	0.830322	21.8362	21.976	13.8668	13.7029	22.1855	22.7816	14.6642	13.8311	18.0086	18.8069	14.8341	14.1254	Energetic_metabolism	Phosphate_metabolism_related_proteins	N-terminally anchored (with CS)	Streptomyces lividans TK24
SCO0479	Q9RJF5|O70034	SCO0479 Putative phosphatase	XIC	3.31e-05	0.00480736	0.696413	0.850438	0.0756724	0.984955	0.591325	0.75527	14.0477	14.9116	14.1759	13.8533	14.1089	14.831	14.2531	13.9093	17.0869	17.0361	14.8618	15.0848	Energetic_metabolism	Phosphate_metabolism_related_proteins	Intracellular	Streptomyces coelicolor (strain ATCC BAA-471 / A3(2) / M145)
SCO1560	Q9L1C2|A0A076MH09	SCO1560 Putative phosphatase	XIC	0.151322	0.671778	0.0123235	0.973417	0.21942	0.257364	0.901014	0.889297	15.8395	14.8446	15.3769	13.6441	15.938	14.5426	15.6408	14.4558	14.1407	14.1823	14.7033	14.709	Energetic_metabolism	Phosphate_metabolism_related_proteins	Intracellular	Streptomyces coelicolor (strain ATCC BAA-471 / A3(2) / M145)
SCO1666	D6EMS6|Q9ADA1	SCO1666 Putative phosphatase	SC	0.634961	0.0024114	0.6558	0.986555	0.432776	0.820296	1	0.508429	20.5	20.25	12.5	16.25	16.75	17.75	14.5	17.25	19.5	21.75	17.75	13.75	Energetic_metabolism	Phosphate_metabolism_related_proteins	Intracellular	Streptomyces lividans TK24
SCO2286	D6EHB3	SCO2286 Alkaline phosphatase PhoA	XIC_SC	7.76e-05	4.79e-23	0.987158	0.961763	0.00225652	0.0531493	0.886229	0.472962	25.4999	24.9527	14.1545	11.6169	20.948	21.7922	11.3446	13.2695	22.0335	22.1788	12.6836	12.9171	Energetic_metabolism	Phosphate_metabolism_related_proteins	N-terminally anchored (No CS)	Streptomyces lividans TK24
SCO3000	Q9KYY0|A0A076M980	SCO3000 Putative phosphatase	XIC	9.51e-08	0.0222485	0.886014	0.970289	0.119916	0.106609	0.978111	0.461222	13.9839	14.7046	13.9608	14.1548	14.1786	14.9563	14.3798	14.4148	17.7338	16.1215	15.7544	15.3026	Energetic_metabolism	Phosphate_metabolism_related_proteins	Intracellular	Streptomyces coelicolor (strain ATCC BAA-471 / A3(2) / M145)
SCO5700	Q9KYR5|D6EQ94	SCO5700 Putative kinase	XIC	0.000203115	7.9e-06	0.061808	0.999903	0.859267	0.00609809	0.91634	0.735289	16.0308	17.5795	16.9995	18.0628	16.2485	16.1851	17.0231	17.3264	15.9594	15.6837	16.9093	16.4912	Energetic_metabolism	Phosphate_metabolism_related_proteins	Intracellular	Streptomyces coelicolor (strain ATCC BAA-471 / A3(2) / M145)
SCO5973	A0A076LXK3|Q93JF4	SCO5973 Putative phosphatase	XIC	2.8e-15	0.21201	0.549518	0.878834	0.317033	0.423301	0.235277	0.949889	18.5876	18.1316	17.4885	17.9541	18.1874	17.3177	18.0329	17.6944	15.2422	15.0486	14.6525	15.1119	Energetic_metabolism	Phosphate_metabolism_related_proteins	N-terminally anchored (No CS)	Streptomyces lividans TK24
SCO5794	O69970|A0A076M1X3	SCO5794 rshA GTP pyrophosphokinase	XIC	1.84e-08	6.92e-09	0.0738315	0.876731	0.315001	0.859786	0.407552	0.940418	17.2863	16.6864	18.3929	18.2377	17.106	16.361	18.1973	18.0752	18.5383	18.2326	19.2416	19.1959	Energetic_metabolism	Phosphate_metabolism_related_proteins	Intracellular	Streptomyces coelicolor (strain ATCC BAA-471 / A3(2) / M145)
SCO0681	Q9RK35|D6EYK0	SCO0681 Ferredoxin/ferredoxin-NADP reductase	XIC_SC	4.43e-06	3.95e-17	1.18e-10	0.500483	1.57e-08	0.049944	0.00274007	0.176765	23.3976	22.6106	23.6182	23.3802	22.9215	21.5942	23.5795	23.417	22.281	21.0619	24.2497	23.2482	Energetic_metabolism	Respiratory_chain	Intracellular	Streptomyces coelicolor (strain ATCC BAA-471 / A3(2) / M145)
SCO0924	Q9RCY6|A0A076MAL2	SCO0924 Putative cytochrome B subunit	XIC	0.0474449	1.19e-05	0.560221	0.89997	0.157652	0.703249	0.305207	0.904406	13.9251	13.9504	16.5288	15.6006	14.184	15.3126	17.4813	16.8605	14.795	14.5345	15.9508	14.9276	Energetic_metabolism	Respiratory_chain	Multi-transmembrane	Streptomyces coelicolor (strain ATCC BAA-471 / A3(2) / M145)
SCO1081	Q9K418	SCO1081 Electron transfer flavoprotein	XIC	6.92e-25	0.0139053	0.299738	0.942229	0.0923242	0.595207	0.425433	0.519242	14.2772	14.3711	14.9538	14.9213	14.311	14.2502	13.5189	14.895	21.1095	21.0402	22.0203	22.3515	Energetic_metabolism	Respiratory_chain	Intracellular	Streptomyces coelicolor (strain ATCC BAA-471 / A3(2) / M145)
SCO1082	Q9K417	SCO1082 Electron transfer flavoprotein	XIC	1.11e-06	9.15e-08	0.393261	0.973266	1.35e-05	0.0401151	0.98281	0.0670433	22.7383	23.9657	23.2972	23.5523	21.813	21.1295	23.1601	23.4846	22.585	22.4969	23.3044	23.1337	Energetic_metabolism	Respiratory_chain	Intracellular	Streptomyces coelicolor (strain ATCC BAA-471 / A3(2) / M145)
SCO1726	Q9S2A4|D6EML7	SCO1726 Putative ATPase	XIC_SC	1.1e-10	6.29e-05	0.592979	0.89997	0.0415462	0.976347	0.91634	0.284537	18.3911	18.6283	17.9765	17.6118	18.636	18.2434	17.4637	17.7168	19.3843	19.3623	19.4103	19.1513	Energetic_metabolism	Respiratory_chain	Intracellular	Streptomyces coelicolor (strain ATCC BAA-471 / A3(2) / M145)
SCO1930	Q9XAC6	SCO1930 Putative integral membrane transport protein	XIC	0.679633	0.0215915	0.285664	0.824167	0.00204743	0.313818	0.777741	0.37019	18.3095	17.1869	18.385	18.2087	18.6367	18.6993	17.9931	17.3549	18.6504	18.6548	17.5575	17.973	Energetic_metabolism	Respiratory_chain	Multi-transmembrane	Streptomyces coelicolor (strain ATCC BAA-471 / A3(2) / M145)
SCO2148	Q9X806|D6EIV5	SCO2148 Ubiquinol-cytochrome c reductase cytochrome b subunit	XIC	2.29e-08	0.0119702	0.0193176	0.907534	0.000429781	0.0781325	0.84704	0.541679	22.0129	21.3806	22.2122	21.696	22.3092	21.7136	21.8563	21.71	21.3361	21.6082	20.6393	20.6176	Energetic_metabolism	Respiratory_chain	Multi-transmembrane	Streptomyces coelicolor (strain ATCC BAA-471 / A3(2) / M145)
SCO2150	Q9X808|D6EIV3	SCO2150 Cytochrome C heme-binding subunit	XIC_SC	7.97e-10	4.09e-06	0.00386358	0.850438	8.5e-10	0.876491	0.983485	0.247482	23.1328	22.6491	23.0486	22.9808	23.0706	22.9187	23.1449	22.9578	23.0327	22.952	21.8884	21.4513	Energetic_metabolism	Respiratory_chain	C-terminally anchored (with CS)	Streptomyces coelicolor (strain ATCC BAA-471 / A3(2) / M145)
SCO2155	Q9X813|D6EIU8	SCO2155 Probable cytochrome c oxidase subunit 1-alpha	XIC_SC	2.39e-09	0.820137	0.0553413	0.975688	1.98e-07	0.545272	0.434193	0.948336	22.4801	22.2437	22.7792	22.7346	22.5818	22.2128	22.6831	22.5407	22.336	22.2558	21.6226	21.6373	Energetic_metabolism	Respiratory_chain	Multi-transmembrane	Streptomyces coelicolor (strain ATCC BAA-471 / A3(2) / M145)
SCO2156	D6EIU7	SCO2156 Probable cytochrome c oxidase subunit 2	SC	0.00401427	4.72e-06	0.78069	0.918668	8.84e-07	0.337099	0.183452	0.162252	81.75	61	62.25	72.75	71	70.5	67.75	70	70.25	80.25	43.25	49	Energetic_metabolism	Respiratory_chain	Multi-transmembrane(Lipid modified N-termini)	Streptomyces lividans TK24
SCO2824	Q93J73|D6EWN3	SCO2824 Putative NAD-binding protein	XIC	0.00718301	2.83e-08	0.0035749	0.963714	0.699935	0.0528962	0.129054	0.643689	17.1616	19.2733	16.2796	16.5992	17.2306	18.955	15.9081	16.8079	18.7305	18.709	17.6167	17.1745	Energetic_metabolism	Respiratory_chain	Intracellular	Streptomyces coelicolor (strain ATCC BAA-471 / A3(2) / M145)
SCO3092	A0A076M8U0|Q8CJX7	SCO3092 NADH dehydrogenase	XIC_SC	3.05e-15	2.27e-19	7.95e-09	0.856774	1.24e-06	0.146116	0.000356115	0.796801	22.5812	21.917	23.9295	23.7631	22.5976	21.4792	23.8574	23.4197	22.0249	21.1941	22.3092	22.2705	Energetic_metabolism	Respiratory_chain	Intracellular	Streptomyces lividans TK24
SCO3392	Q9X853|D6EQP3	SCO3392 NuoD2, NADH dehydrogenase subunit	XIC	4.38e-18	2.86e-09	0.822048	0.814738	8.17e-06	0.259064	0.533245	0.205353	19.2937	19.4895	19.0523	19.1536	19.297	19.3548	18.7471	19.0698	18.045	18.2083	16.9404	16.2883	Energetic_metabolism	Respiratory_chain	Intracellular	Streptomyces coelicolor (strain ATCC BAA-471 / A3(2) / M145)
SCO3945	Q9ZBY7|A0A076M6R2	SCO3945 Cytochrome oxidase subunit I	XIC_SC	3.92e-14	9.03e-18	5.99e-06	0.793455	7.07e-08	0.933976	0.17932	0.640551	20.8421	21.321	22.9804	23.5481	21.0011	21.3655	22.6159	23.3277	20.5379	20.6584	20.8062	21.5701	Energetic_metabolism	Respiratory_chain	Multi-transmembrane	Streptomyces coelicolor (strain ATCC BAA-471 / A3(2) / M145)
SCO3946	D6EM62	SCO3946 Cytochrome oxidase subunit II	XIC	8.42e-20	8.45e-09	0.000611469	0.850438	5.72e-05	0.720169	0.452849	0.734713	16.9787	17.8245	19.0287	20.0106	17.0593	17.3409	18.4321	19.7135	14.1204	14.4539	14.0323	14.6273	Energetic_metabolism	Respiratory_chain	Multi-transmembrane	Streptomyces lividans TK24
SCO4119	Q9KYF1|D6EL03	SCO4119 Putative NADH dehydrogenase	XIC	0.0115918	0.342764	3.36e-06	0.922401	0.649893	0.598971	0.268011	0.666654	16.0897	17.9421	16.9501	17.5553	16.01	17.4157	16.154	17.1871	16.7333	17.5973	17.2624	17.8481	Energetic_metabolism	Respiratory_chain	Intracellular	Streptomyces coelicolor (strain ATCC BAA-471 / A3(2) / M145)
SCO4474	Q9F2R5	SCO4474 Cytochrome C biogenesis	XIC	0.002014	0.942209	0.850778	0.890302	0.553107	0.800519	0.573216	0.9952	13.6415	14.3389	14.1563	14.2223	14.0755	14.1895	14.7091	14.1746	15.3294	15.643	15.1486	14.9738	Energetic_metabolism	Respiratory_chain	Multi-transmembrane	Streptomyces coelicolor (strain ATCC BAA-471 / A3(2) / M145)
SCO4559	D6EFM2	SCO4559 Electron transfer oxidoreductase	SC	0.809773	0.00463562	0.000336301	0.603622	0.00378547	0.469687	0.230723	0.490206	44.5	27.75	34.75	35.25	41.75	30.25	40.25	30	44	38.75	27	27	Energetic_metabolism	Respiratory_chain	Intracellular	Streptomyces lividans TK24
SCO4563	Q9XAQ5|A0A076M521	SCO4563 NuoB1, NADH dehydrogenase subunit	XIC	3.6e-14	4.35e-13	0.00895384	0.861416	1.33e-05	0.124038	0.587259	0.876771	17.7308	18.6399	13.8687	15.6359	17.7502	17.6271	14.4945	14.5263	19.3773	19.8732	18.5007	19.3023	Energetic_metabolism	Respiratory_chain	Intracellular	Streptomyces coelicolor (strain ATCC BAA-471 / A3(2) / M145)
SCO4564	A0A076M187|Q9XAQ6	SCO4564 NuoC, NADH dehydrogenase subunit	XIC_SC	7.76e-16	1.63e-13	0.000209166	0.930068	6.95e-05	0.456423	0.00425875	0.0582427	17.2953	19.0124	15.4502	14.8107	16.5318	19.0211	14.8001	14.8649	19.6994	20.326	18.6917	19.549	Energetic_metabolism	Respiratory_chain	Intracellular	Streptomyces lividans TK24
SCO4565	Q9XAQ7	SCO4565 NuoD2, NADH dehydrogenase subunit	XIC_SC	1.69e-15	9.49e-12	3.91e-05	0.961462	0.00529837	0.62992	0.290781	0.287611	17.2775	18.8069	14.522	15.4424	15.5875	17.9987	13.9968	14.4108	19.7264	20.3061	18.3768	19.2876	Energetic_metabolism	Respiratory_chain	Intracellular	Streptomyces coelicolor (strain ATCC BAA-471 / A3(2) / M145)
SCO4566	Q9XAQ8|D6EFL6	SCO4566 NuoE, NADH dehydrogenase subunit	XIC	9.72e-13	1.67e-05	0.000389918	0.980965	0.0369307	0.202713	0.0460338	0.363076	15.8449	18.1318	13.613	14.9196	14.1731	17.7656	14.6352	14.7482	19.3076	20.0439	19.0784	18.9472	Energetic_metabolism	Respiratory_chain	Intracellular	Streptomyces coelicolor (strain ATCC BAA-471 / A3(2) / M145)
SCO4567	A0A076M592|Q9XAQ9	SCO4567 NuoF, NADH dehydrogenase subunit	XIC	2.18e-22	2.65e-13	6.8e-08	0.878834	0.00253156	0.21877	8.6e-07	4.39e-05	15.4069	17.8896	15.3471	14.5523	14.6061	17.7764	14.2161	13.8821	19.3684	19.88	18.2615	19.2009	Energetic_metabolism	Respiratory_chain	Intracellular	Streptomyces lividans TK24
SCO4568	Q9XAR0|A0A076M4Y6	SCO4568 NuoG NADH dehydrogenase subunit	XIC_SC	5.28e-16	2.37e-08	0.000213024	0.878414	0.000762727	0.334621	0.0309002	0.014144	17.6198	19.5686	14.2144	15.9932	15.8638	19.1632	17.2588	15.975	21.6251	22.3269	20.3354	20.9476	Energetic_metabolism	Respiratory_chain	Intracellular	Streptomyces coelicolor (strain ATCC BAA-471 / A3(2) / M145)
SCO4569	Q9XAR1|D6EFL3	SCO4569 NuoH, NADH dehydrogenase subunit	XIC	1.27e-08	0.017987	0.720523	0.943875	0.0800207	0.953628	0.905866	0.384544	15.3378	15.046	14.2387	14.5878	14.0779	14.1146	13.959	14.5161	17.0603	18.0075	16.37	15.6554	Energetic_metabolism	Respiratory_chain	Multi-transmembrane	Streptomyces coelicolor (strain ATCC BAA-471 / A3(2) / M145)
SCO4570	Q9XAR2|A0A076LYR3	SCO4570 NuoI1, NADH dehydrogenase subunit	XIC	3.12e-14	2.89e-07	0.0242406	0.85188	0.00136931	0.247629	0.578576	0.470048	16.3853	17.6285	14.4143	14.106	14.1888	15.3161	13.6282	15.1512	18.953	19.2262	17.6846	17.5995	Energetic_metabolism	Respiratory_chain	Intracellular	Streptomyces coelicolor (strain ATCC BAA-471 / A3(2) / M145)
SCO4571	Q9XAR3|D6EFL1	SCO4571 NuoJ, NADH dehydrogenase subunit	XIC	3.25e-08	6.47e-06	0.00246455	0.776448	0.000795881	0.167441	0.325208	0.153381	14.8914	14.6878	13.9837	14.6079	14.5662	15.7683	14.2416	14.6618	16.7272	19.8007	15.0371	15.5168	Energetic_metabolism	Respiratory_chain	Multi-transmembrane	Streptomyces coelicolor (strain ATCC BAA-471 / A3(2) / M145)
SCO4573	Q9XAR5|D6EFK9	SCO4573 NuoL, NADH dehydrogenase subunit	XIC_SC	2.19e-18	2.41e-15	5.58e-05	0.942229	2.25e-05	0.718117	0.0511254	0.0620057	17.3882	18.4183	14.5375	15.3277	16.4634	18.6202	14.7252	14.4778	19.7354	20.3531	18.7778	19.2818	Energetic_metabolism	Respiratory_chain	Multi-transmembrane	Streptomyces coelicolor (strain ATCC BAA-471 / A3(2) / M145)
SCO4574	Q9XAR6|D6EFK8	SCO4574 NuoM, NADH dehydrogenase subunit	XIC_SC	5.38e-16	4.76e-10	3.81e-05	0.714378	0.96347	0.140613	0.186955	0.396382	15.804	16.6488	14.3319	14.5697	14.7684	17.4541	13.8487	14.6913	19.0715	19.8824	17.3947	18.1776	Energetic_metabolism	Respiratory_chain	Multi-transmembrane	Streptomyces coelicolor (strain ATCC BAA-471 / A3(2) / M145)
SCO4575	Q9XAR7|D6EFK7	SCO4575 NuoN, NADH dehydrogenase subunit	XIC	1.6e-07	0.149422	0.42259	0.907534	0.0860184	0.294957	0.380052	0.86468	14.8467	14.7523	14.6064	14.2234	13.7457	14.3399	14.6687	14.1227	16.5165	18.454	15.7353	16.2593	Energetic_metabolism	Respiratory_chain	Multi-transmembrane	Streptomyces coelicolor (strain ATCC BAA-471 / A3(2) / M145)
SCO4600	A0A076M141|Q9F2W1	SCO4600 NADH-quinone oxidoreductase subunit B 2	XIC	1.37e-08	0.259531	0.71043	0.85979	0.811403	0.0352665	0.0432989	0.636274	18.4001	17.3095	17.8113	18.1191	17.8544	17.3827	18.0735	17.985	16.1115	16.3833	15.5941	17.2624	Energetic_metabolism	Respiratory_chain	N-terminally anchored (No CS)	Streptomyces lividans TK24
SCO4602	Q9F2V9|D6EFI1	SCO4602 NADH-quinone oxidoreductase subunit H	XIC	0.000117726	0.00036928	0.724482	0.993183	0.0732904	0.887631	0.661796	0.637657	16.6567	17.2248	14.5713	14.7465	15.6087	16.5996	15.8299	15.2463	14.8118	14.5281	13.8157	13.8985	Energetic_metabolism	Respiratory_chain	Multi-transmembrane	Streptomyces coelicolor (strain ATCC BAA-471 / A3(2) / M145)
SCO4603	Q9F2V8|D6EFI0	SCO4603 NADH-quinone oxidoreductase subunit I 2	XIC	4.68e-12	0.0645134	0.476046	0.999646	0.00743751	0.881588	0.20002	0.0543051	17.9497	18.4793	18.2235	18.1387	16.1658	16.0559	17.7518	17.9733	15.4817	14.2869	13.6481	15.7658	Energetic_metabolism	Respiratory_chain	Intracellular	Streptomyces coelicolor (strain ATCC BAA-471 / A3(2) / M145)
SCO4606	Q9F2V5|D6EFH7	SCO4606 NADH dehydrogenase subunit NuoL2	XIC	1.75e-09	0.0149485	0.0190004	0.935211	0.498635	0.807735	0.551896	0.981391	18.8192	19.1297	18.2048	18.8899	18.7704	18.9525	18.192	18.5996	17.5322	17.6563	17.3017	17.6744	Energetic_metabolism	Respiratory_chain	Multi-transmembrane	Streptomyces coelicolor (strain ATCC BAA-471 / A3(2) / M145)
SCO4607	Q9F2V4|D6EFH6	SCO4607 NADH dehydrogenase subunit NuoM2	XIC	0.00146209	0.445108	0.322608	0.990746	0.273361	0.709524	0.528957	0.560585	18.169	18.0781	17.2467	18.5213	18.1344	18.1708	18.1729	18.7206	17.5266	17.6502	16.9972	16.8415	Energetic_metabolism	Respiratory_chain	Multi-transmembrane	Streptomyces coelicolor (strain ATCC BAA-471 / A3(2) / M145)
SCO5366	P0A302|D6ETA4	SCO5366 ATP synthase protein I	XIC	0.0249586	5.5e-08	0.264857	0.90993	0.0323154	0.234839	0.769784	0.848195	19.0671	18.8722	17.4672	17.5098	18.429	18.6246	17.7726	17.832	19.3103	18.021	16.7737	16.1768	Energetic_metabolism	Respiratory_chain	Multi-transmembrane	Streptomyces coelicolor (strain ATCC BAA-471 / A3(2) / M145)
SCO5367	Q9K4D8|A0A076LWR6	SCO5367 ATP synthase subunit a	XIC_SC	0.314797	3.92e-19	0.36245	0.824167	0.12461	0.172967	0.00245718	0.79755	22.4475	22.0334	21.0101	21.3097	22.5233	22.0076	21.0169	20.9741	22.5269	22.4085	20.8747	21.2035	Energetic_metabolism	Respiratory_chain	Multi-transmembrane	Streptomyces coelicolor (strain ATCC BAA-471 / A3(2) / M145)
SCO5369	A0A076M332|Q9K4D7	SCO5369 ATP synthase subunit b	SC	0.000560292	5.81e-46	0.883945	0.933647	0.00959707	0.721102	0.463739	1	112.5	110.75	73.75	68.25	113.75	116.75	64.75	63.25	84.5	97.5	68	65.25	Energetic_metabolism	Respiratory_chain	N-terminally anchored (No CS)	Streptomyces lividans TK24
SCO5371	Q9K4D5|D6ET99	SCO5371 ATP synthase subunit alpha	XIC_SC	0.000116164	4.13e-18	0.000509785	0.89997	0.854381	0.441056	0.834705	0.488875	27.0436	26.7369	26.1913	26.0821	27.056	26.7914	26.2529	26.0472	26.6762	26.6684	26.0309	25.8874	Energetic_metabolism	Respiratory_chain	Intracellular	Streptomyces coelicolor (strain ATCC BAA-471 / A3(2) / M145)
SCO5372	Q9K4D4|D6ET98	SCO5372 ATP synthase gamma chain	XIC_SC	9.51e-07	2e-15	0.0858664	0.954866	0.409943	0.425353	0.730767	0.575089	24.8715	24.7262	24.095	23.9537	24.8354	24.7684	24.0632	23.6838	24.3705	24.3524	23.6014	23.6451	Energetic_metabolism	Respiratory_chain	Intracellular	Streptomyces coelicolor (strain ATCC BAA-471 / A3(2) / M145)
SCO5373	D6ET97	SCO5373 ATP synthase subunit beta	SC	0.0524267	9.64e-76	0.0117938	0.785859	0.0799818	0.814432	0.0857192	0.150183	304.5	274.25	195.5	184.5	255.75	263.5	209.5	176.5	262.25	272.75	202	175.25	Energetic_metabolism	Respiratory_chain	Intracellular	Streptomyces lividans TK24
SCO5374	P0A2Z6|D6ET96	SCO5374 ATP synthase epsilon chain	XIC_SC	0.178162	1.34e-07	0.617943	0.946244	0.201176	0.619165	0.686841	0.786995	23.6446	24.0547	22.4154	22.6804	23.1389	23.4812	22.6684	22.4255	23.3209	23.2055	22.5904	22.5248	Energetic_metabolism	Respiratory_chain	Intracellular	Streptomyces coelicolor (strain ATCC BAA-471 / A3(2) / M145)
SCO6496	Q9ZC17|A0A076M3B0	SCO6496 Putative dehydrogenase	XIC	5.7e-07	0.506978	0.00397443	0.714378	0.0178902	0.120001	0.302668	0.895181	15.9723	14.5169	14.632	14.7771	15.7107	14.3	14.274	13.8886	19.618	14.4904	20.9979	18.5534	Energetic_metabolism	Respiratory_chain	Intracellular	Streptomyces coelicolor (strain ATCC BAA-471 / A3(2) / M145)
SCO7141	Q9FBV0|D6EC89	SCO7141 Putative NADH dehydrogenase/NAD(P)H nitroreductase	XIC	0.253508	0.961544	0.0359241	0.999903	0.238982	0.693802	0.432698	0.73844	15.6305	14.2242	14.7575	14.0651	14.6613	14.3125	14.4778	14.1581	14.4431	13.171	14.3691	14.5075	Energetic_metabolism	Respiratory_chain	Intracellular	Streptomyces coelicolor (strain ATCC BAA-471 / A3(2) / M145)
SCO7319	Q9K4J5|D6EX65	SCO7319 Oxidoreductase	XIC_SC	2.13e-09	0.214922	0.0358437	0.793455	0.000814229	0.269405	0.421621	0.0670433	18.7615	18.805	18.6239	19.5128	18.2897	18.3123	18.5678	19.307	19.8106	20.0927	19.6716	19.292	Energetic_metabolism	Respiratory_chain	Intracellular	Streptomyces coelicolor (strain ATCC BAA-471 / A3(2) / M145)
SCO5370	D6ETA0	SCO5370 ATP synthase subunit delta	SC	0.253243	1.47e-29	0.96447	0.794134	0.41526	0.687209	0.920627	0.177472	124	115.25	77.75	88.5	108.25	122	80.5	76.5	107.75	108	87.25	77	Energetic_metabolism	Respiratory_chain	Intracellular	Streptomyces lividans TK24
SCO4297	Q9KXU4|D6EIQ4	SCO4297 Old yellow-like enzyme	XIC_SC	0.000108116	0.106885	4.23e-06	0.97331	0.146777	0.118655	0.0878812	0.56892	21.6408	18.229	20.2477	19.1154	21.0359	18.9002	21.0692	19.9797	18.689	17.839	19.4895	19.1457	Energetic_metabolism	Respiratory_chain	Intracellular	Streptomyces coelicolor (strain ATCC BAA-471 / A3(2) / M145)
SCO0922	Q9RCY8|D6EWQ7	SCO0922 Putative reductase iron-sulfur protein	XIC	0.721012	1.14e-10	0.132943	0.824167	5.2e-06	0.874246	0.882334	0.768504	14.9489	14.9033	19.2614	18.7113	16.0861	15.2634	18.751	18.7122	17.3124	16.4287	17.387	16.813	Energetic_metabolism	Respiratory_chain	Intracellular	Streptomyces coelicolor (strain ATCC BAA-471 / A3(2) / M145)
SCO2149	Q9X807|D6EIV4	SCO2149 Ubiquinol-cytochrome c reductase iron-sulfur subunit	XIC_SC	3.81e-11	1.5e-05	0.665408	0.84741	2.49e-09	0.000630129	0.0215159	0.499453	23.3297	22.8974	23.4794	23.3852	23.6869	23.4843	23.3351	23.2412	23.1915	23.2731	22.2095	22.7724	Energetic_metabolism	Respiratory_chain	Multi-transmembrane	Streptomyces coelicolor (strain ATCC BAA-471 / A3(2) / M145)
SCO1356	Q9K3X8|D6EQZ0	SCO1356 Putative iron sulphur protein	XIC	0.00031414	0.0507287	0.726019	0.793455	0.884838	0.294104	0.658277	0.287498	13.8654	16.0702	13.8488	14.1869	17.1486	15.6021	14.0335	15.2038	18.9238	19.0269	19.4621	15.0632	Energetic_metabolism	Sulfur_metabolism	Lipid anchored	Streptomyces coelicolor (strain ATCC BAA-471 / A3(2) / M145)
SCO1923	Q9XAD3|D6EKJ6	SCO1923 Putative dioxygenase ferredoxin subunit	XIC	0.475943	0.890927	0.0205732	0.942229	0.0847563	0.703249	0.426877	0.474758	16.0032	14.3361	14.4288	14.2296	14.8756	13.6156	14.9287	14.6651	14.3396	14.2722	14.7111	14.1952	Energetic_metabolism	Sulfur_metabolism	Intracellular	Streptomyces coelicolor (strain ATCC BAA-471 / A3(2) / M145)
SCO1955	Q9Z510|D6EKG4	SCO1955 Putative iron sulphur binding protein	XIC	0.0511672	0.000227203	0.134602	0.918981	0.000823179	0.74835	0.938527	0.183771	19.5717	16.4011	17.2781	17.2088	19.6571	18.684	18.996	18.5784	19.6825	20.7731	16.0889	14.1184	Energetic_metabolism	Sulfur_metabolism	Lipid anchored	Streptomyces coelicolor (strain ATCC BAA-471 / A3(2) / M145)
SCO3673	Q9X8V5|A0A076M7S8	SCO3673 Putative iron-sulphur-binding reductase	XIC_SC	4.91e-06	4.23e-05	0.816508	0.89997	2.01e-10	0.240282	0.417401	0.726736	20.5598	20.335	20.429	20.4615	19.9467	20.0148	20.1075	20.4773	20.6308	20.584	19.4261	19.3616	Energetic_metabolism	Sulfur_metabolism	Multi-transmembrane	Streptomyces coelicolor (strain ATCC BAA-471 / A3(2) / M145)
SCO4070	Q9RKL2|D6EL53	SCO4070 Sulfur oxidation protein B	XIC_SC	1.02e-17	0.00488697	0.000409257	0.83379	2.71e-13	0.00226919	0.0838074	0.000208514	20.2707	20.8593	19.5816	18.8769	18.7777	17.9281	19.1068	18.6419	19.4291	19.3848	19.6943	19.6443	Energetic_metabolism	Sulfur_metabolism	Intracellular	Streptomyces coelicolor (strain ATCC BAA-471 / A3(2) / M145)
SCO4164	Q8CJU5|D6EK46	SCO4164 Sulfurtransferase	XIC_SC	0.00483724	6.13e-16	8.57e-07	0.789201	0.00625959	0.318005	0.00981836	0.160233	22.8034	22.2571	23.8817	23.452	22.3637	21.3349	23.744	23.4535	22.5151	20.729	23.8263	23.5847	Energetic_metabolism	Sulfur_metabolism	Intracellular	Streptomyces coelicolor (strain ATCC BAA-471 / A3(2) / M145)
SCO5854	D6EP17|O50528	SCO5854 Thiosulfate sulfurtransferase	XIC	8.41e-05	0.270317	0.138405	0.85979	2.52e-05	0.431818	0.523569	0.872387	18.9851	18.6495	18.2797	17.3353	17.2165	17.0618	18.2173	17.9981	18.0914	18.2924	18.9327	18.7003	Energetic_metabolism	Sulfur_metabolism	Intracellular	Streptomyces lividans TK24
SCO6097	Q9ADG6|D6EKV9	SCO6097 Sulfate adenylyltransferase subunit 1	XIC_SC	3.93e-14	6.38e-13	5.36e-09	0.887616	6.73e-08	5.05e-06	0.00168955	0.309073	21.5237	21.19	21.4813	21.3682	21.0495	20.3151	21.5898	21.8003	20.4354	18.6595	21.4889	20.4768	Energetic_metabolism	Sulfur_metabolism	Intracellular	Streptomyces coelicolor (strain ATCC BAA-471 / A3(2) / M145)
SCO6098	Q9ADG5|D6EKV8	SCO6098 Sulfate adenylyltransferase subunit 2	XIC_SC	1.66e-10	1.87e-11	1.92e-07	0.878834	1.54e-09	0.00228979	0.00124189	0.03016	20.8214	20.3306	20.6428	20.4212	19.9178	19.0819	20.5184	20.3401	19.2503	16.5522	20.7311	20.2451	Energetic_metabolism	Sulfur_metabolism	Intracellular	Streptomyces coelicolor (strain ATCC BAA-471 / A3(2) / M145)
SCO6099	Q9ADG4|A0A076M0U8	SCO6099 Adenylyl-sulfate kinase	XIC	0.00408031	2.69e-10	0.0248992	0.888061	2.75e-07	0.0138951	0.495821	0.205079	18.6108	19.0327	19.1836	19.1059	18.1841	17.8805	18.9623	18.9469	17.8049	15.8436	20.1117	19.54	Energetic_metabolism	Sulfur_metabolism	Intracellular	Streptomyces coelicolor (strain ATCC BAA-471 / A3(2) / M145)
SCO6100	Q9ADG3|D6EKV6	SCO6100 Phosphoadenosine phosphosulfate reductase	XIC	2.96e-05	7.25e-05	0.0906129	0.890302	0.0405032	0.00833168	0.393146	0.366548	17.4086	17.5503	18.4155	18.7549	18.014	18.2752	18.386	18.5634	17.293	14.1945	18.271	17.3211	Energetic_metabolism	Sulfur_metabolism	Intracellular	Streptomyces coelicolor (strain ATCC BAA-471 / A3(2) / M145)
SCO6102	D6EKV4	SCO6102 Putative nitrite/sulphite reductase	SC	3.83e-12	0.00095942	2.78e-05	0.854829	0.0233045	0.204823	0.962845	0.136623	34	20.5	17.5	17	22.25	23.25	21.5	14.25	15.25	7.25	16.25	9	Energetic_metabolism	Sulfur_metabolism	Intracellular	Streptomyces lividans TK24
SLIV_08 Cy	A0A076M0Y5|A7TUX7	SLIV_08 Cysteine desulfurase	XIC_SC	2.06e-27	0.00237078	0.0924563	0.86345	0.0314171	0.454167	0.310561	0.525744	21.8654	21.7809	20.7357	20.6569	21.3873	21.0103	20.8649	20.8604	15.0887	13.8373	14.4197	14.3334	Energetic_metabolism	Sulfur_metabolism		Streptomyces lividans TK24
SCO3023	Q9KZM1|D6EUY9	SCO3023 Adenosylhomocysteinase	XIC_SC	0.0269662	8.75e-21	0.588661	0.649372	1.19e-14	0.0507777	0.52363	0.0110548	25.4958	25.3603	24.2888	24.3054	25.8006	25.9107	24.2869	24.039	25.0003	24.9707	24.676	25.1608	Nitrogen metabolism	Amino_acids_degradation	Intracellular	Streptomyces coelicolor (strain ATCC BAA-471 / A3(2) / M145)
SCO3830	Q9XA48|D6EN86	SCO3830 BkdB2 E1 beta subunit	XIC	0.0692322	0.395628	0.000718192	0.963541	2.21e-08	0.538738	0.708164	0.0250534	19.6953	18.8603	19.8312	19.7813	19.3589	18.6899	19.9888	20.1107	19.9343	19.7677	19.2467	18.0407	Nitrogen metabolism	Amino_acids_degradation	Intracellular	Streptomyces coelicolor (strain ATCC BAA-471 / A3(2) / M145)
SCO0169	D6EHZ8	SCO0169 Cystathionine beta-synthase (CYS biosynthesis)	XIC	3.87e-06	3.19e-09	0.586514	0.824167	0.149993	0.227053	0.756964	0.434606	14.8014	15.5728	17.8066	17.8875	14.3855	14.4029	17.4196	17.4842	18.3221	16.2296	18.9461	18.7061	Nitrogen_metabolism	Amino_acids_biosynthesis	Intracellular	Streptomyces lividans TK24
SCO0315	Q9RL03|A0A076MKN5	SCO0315 LysA, Diaminopimelate decarboxylase (LYS biosynthesis)	XIC_SC	2e-06	4.16e-06	3.39e-07	0.937269	6.8e-07	0.599252	0.00800488	0.0324957	20.3732	21.4217	20.7173	20.8224	20.1774	21.8963	20.9785	21.0846	20.7865	21.3584	19.0646	19.8585	Nitrogen_metabolism	Amino_acids_biosynthesis	Intracellular	Streptomyces coelicolor (strain ATCC BAA-471 / A3(2) / M145)
SCO0420	Q9RJR6|A0A076MGE7	SCO0420 Homoserine dehydrogenase (GLY/SER/THR biosynthesis)	XIC	0.210921	0.00680688	0.646904	0.786327	0.114855	0.432493	0.253052	0.977414	15.5381	16.3627	16.1619	16.1609	14.228	15.3921	16.4741	16.5786	15.933	16.065	17.1354	16.0385	Nitrogen_metabolism	Amino_acids_biosynthesis	Intracellular	Streptomyces coelicolor (strain ATCC BAA-471 / A3(2) / M145)
SCO0821	Q9XAA4	SCO0821 Threonine dehydratase (GLY/SER/THR biosynthesis)	XIC	0.00058468	0.102435	0.702757	0.94142	2.99e-05	0.59064	0.907412	0.0735951	17.6925	18.6617	16.0051	16.1016	16.045	15.2142	16.3461	17.599	17.6642	18.187	17.8862	16.7421	Nitrogen_metabolism	Amino_acids_biosynthesis	Intracellular	Streptomyces coelicolor (strain ATCC BAA-471 / A3(2) / M145)
SCO0985	Q93J59	SCO0985 MetE, Methionine synthase (MET biosynthesis)	XIC_SC	6.58e-07	0.104616	0.488203	0.961462	0.200503	0.417467	0.805497	0.417136	15.4839	16.4533	15.8947	15.3784	15.9599	14.9786	16.4907	17.4414	19.1291	17.361	19.6516	18.7526	Nitrogen_metabolism	Amino_acids_biosynthesis	Intracellular	Streptomyces coelicolor (strain ATCC BAA-471 / A3(2) / M145)
SCO0992	Q9EX46	SCO0992 Cysteine synthase (CYS biosynthesis)	XIC_SC	3.67e-08	0.022743	0.598142	0.933579	0.823562	0.341981	0.642486	0.940418	16.3967	14.9123	17.1076	16.0942	14.3662	14.6027	15.3578	17.4331	20.5525	18.8582	21.6076	20.8472	Nitrogen_metabolism	Amino_acids_biosynthesis	Intracellular	Streptomyces coelicolor (strain ATCC BAA-471 / A3(2) / M145)
SCO1438	D6EPY8	SCO1438 HisG, ATP phosphoribosyltransferase (HIS biosynthesis)	SC	3.5e-06	0.113924	0.455812	0.780759	0.506776	1	0.724126	0.225504	50.5	48.25	45.5	51.75	48.5	54	46.75	48	37	46.25	38.25	32	Nitrogen_metabolism	Amino_acids_biosynthesis	Intracellular	Streptomyces lividans TK24
SCO1439	Q9EWK0|A0A076M905	SCO1439 HisE, Phosphoribosyl-ATP pyrophosphatase (HIS biosynthesis)	XIC	5.3e-07	3.36e-15	0.0206006	0.824167	1.26e-05	0.0354077	0.458943	0.00127444	18.5475	20.4817	20.505	20.39	17.5927	17.7201	20.2258	20.4199	19.0793	18.5093	20.137	20.5782	Nitrogen_metabolism	Amino_acids_biosynthesis	Intracellular	Streptomyces coelicolor (strain ATCC BAA-471 / A3(2) / M145)
SCO1494	Q9KXQ6	SCO1494 AroB, 3-dehydroquinate synthase (PHE/TYR/TRP biosynthesis)	XIC	0.00102928	0.643591	0.100266	0.92913	0.953783	0.162634	0.61293	0.884693	14.6191	14.2608	14.0957	14.6795	14.712	13.9704	13.9351	14.1179	16.5841	14.8588	16.3972	14.6852	Nitrogen_metabolism	Amino_acids_biosynthesis	Intracellular	Streptomyces coelicolor (strain ATCC BAA-471 / A3(2) / M145)
SCO1495	D6EPT2|Q9KXQ5	SCO1495 AroK, Shikimate kinase (PHE/TYR/TRP biosynthesis)	XIC	0.000159649	2.7e-06	0.00544512	0.89997	0.0245401	0.0103182	0.572841	0.0766503	18.6466	19.3808	19.6591	19.1994	18.5543	17.9966	19.4184	19.419	18.825	17.889	19.2897	18.2373	Nitrogen_metabolism	Amino_acids_biosynthesis	Intracellular	Streptomyces lividans TK24
SCO1496	D6EPT1	SCO1496 AroF, Chorismate synthase (PHE/TYR/TRP biosynthesis)	SC	0.0430638	0.0810409	0.899775	0.85161	0.320449	0.751468	0.199993	1	60.25	70	56.25	54.75	51.5	54.5	57.75	49.5	55	59	54.5	50.5	Nitrogen_metabolism	Amino_acids_biosynthesis	Intracellular	Streptomyces lividans TK24
SCO1498	D6EPS9|Q9KXQ2	SCO1498 AroE, Shikimate 5-dehydrogenase (PHE/TYR/TRP biosynthesis)	XIC	0.0767275	0.0342272	0.3775	0.937269	2.21e-05	0.0927624	0.805497	0.739168	17.9521	16.9315	17.4158	16.9392	17.4761	18.2298	17.2684	17.6375	16.4444	15.6782	18.2395	17.9805	Nitrogen_metabolism	Amino_acids_biosynthesis	Intracellular	Streptomyces lividans TK24
SCO1570	D6ENT6	SCO1570 ArgH, Argininosuccinate lyase (ARG/PRO biosynthesis)	XIC_SC	4.69e-18	0.049184	0.0143416	0.786327	2.46e-07	0.124346	0.803943	0.1606	23.3419	22.9654	23.1357	22.8371	23.0803	23.294	23.045	22.9284	21.7264	21.2582	22.26	22.2494	Nitrogen_metabolism	Amino_acids_biosynthesis	Intracellular	Streptomyces lividans TK24
SCO1577	Q9L1A4|D6ENS9	SCO1577 ArgD, Acetylornithine aminotransferase (ARG/PRO biosynthesis)	XIC_SC	3.09e-06	1.12e-06	0.000709652	0.850438	7.12e-09	0.352838	0.577379	0.01226	20.5903	19.9596	20.4413	19.9632	20.4537	20.658	20.8311	20.3448	19.5586	18.5963	20.6559	20.8119	Nitrogen_metabolism	Amino_acids_biosynthesis	Intracellular	Streptomyces coelicolor (strain ATCC BAA-471 / A3(2) / M145)
SCO1579	Q8CK24|D6ENS7	SCO1579 ArgJ, Arginine biosynthesis bifunctional protein (ARG/PRO biosynthesis)	XIC	1.58e-08	0.557204	0.000215275	0.907534	0.000446946	0.0282048	0.935073	0.564657	20.7088	19.338	20.2928	19.2412	20.2796	20.1551	20.1816	19.4737	18.5025	18.3219	19.3782	19.298	Nitrogen_metabolism	Amino_acids_biosynthesis	Intracellular	Streptomyces coelicolor (strain ATCC BAA-471 / A3(2) / M145)
SCO1580	P54895|D6ENS6	SCO1580 ArgG, N-acetyl-gamma-glutamyl-phosphate reductase (ARG/PRO biosynthesis)	XIC	1.76e-13	0.175217	0.0203526	0.907534	0.00218468	0.0236367	0.778569	0.039242	20.9057	20.2832	20.7919	20.3019	20.9277	21.0892	21.0714	20.6773	19.7093	19.4357	19.8779	20.2973	Nitrogen_metabolism	Amino_acids_biosynthesis	Intracellular	Streptomyces coelicolor (strain ATCC BAA-471 / A3(2) / M145)
SCO1657	Q9EWH3	SCO1657 Methionine synthase (MET/CYS biosynthesis)	XIC	9.88e-22	1.52e-14	7.47e-06	0.683817	3.31e-09	0.00870758	0.00621499	0.0824028	24.0187	23.2673	22.8126	22.36	23.7002	23.4441	22.6335	22.4503	21.9325	21.4236	21.4861	21.8262	Nitrogen_metabolism	Amino_acids_biosynthesis	Intracellular	Streptomyces coelicolor (strain ATCC BAA-471 / A3(2) / M145)
SCO1762	Q9S238|D6EMH9	SCO1762 Chorismate mutase (PHE/TYR/TRP biosynthesis)	XIC	0.0184595	0.0898031	0.0117074	0.997635	0.000688233	0.590231	0.808442	0.396382	16.842	18.3628	16.6333	17.1591	15.6102	17.9453	16.2727	17.0861	14.7862	14.5281	16.8086	17.9508	Nitrogen_metabolism	Amino_acids_biosynthesis	Intracellular	Streptomyces coelicolor (strain ATCC BAA-471 / A3(2) / M145)
SCO1916	D6EKK3	SCO1916 THDP succinyltransferase (LYS biosynthesis)	SC	4.16e-05	0.0434115	0.0648258	0.946192	4.55e-06	0.468683	0.975761	0.592989	63	64.25	49.5	48	45.25	37	52.75	51.75	67.25	60.25	59.75	45.25	Nitrogen_metabolism	Amino_acids_biosynthesis	Intracellular	Streptomyces lividans TK24
SCO2025	Q9S2Z0|D6EK91	SCO2025 GltD, Glutamate synthase subunit beta (GLU biosynthesis)	XIC_SC	1.29e-14	6.69e-10	0.00316772	0.985912	2.85e-09	0.943925	0.490418	0.834513	20.2311	19.7831	20.6001	20.1222	20.2552	20.0364	20.7256	20.0766	16.752	16.4751	20.0988	19.2172	Nitrogen_metabolism	Amino_acids_biosynthesis	Intracellular	Streptomyces coelicolor (strain ATCC BAA-471 / A3(2) / M145)
SCO2026	Q9S2Y9	SCO2026 GltB, Glutamate synthase large subunit (GLU biosynthesis)	XIC	1.51e-09	2.72e-07	0.494275	0.964911	3.34e-08	0.29896	0.451131	0.980489	13.1116	14.1774	14.0578	14.6452	14.3177	14.7061	14.3741	14.0084	14.238	14.292	18.3977	17.9128	Nitrogen_metabolism	Amino_acids_biosynthesis	Intracellular	Streptomyces coelicolor (strain ATCC BAA-471 / A3(2) / M145)
SCO2036	O68816|D6EK80	SCO2036 TrpA, Tryptophan synthase subunit alpha (PHE/TYR/TRP biosynthesis)	XIC_SC	1.12e-13	3.94e-18	0.0178684	0.876731	0.00384148	0.0973306	0.938123	0.059283	20.0677	20.5205	21.5572	21.2982	19.9156	19.4688	21.6818	21.1508	18.9319	18.2438	20.487	20.4877	Nitrogen_metabolism	Amino_acids_biosynthesis	Intracellular	Streptomyces coelicolor (strain ATCC BAA-471 / A3(2) / M145)
SCO2037	O05625|D6EK79	SCO2037 TrpB, Tryptophan synthase beta chain (PHE/TYR/TRP biosynthesis)	XIC_SC	4.43e-17	2.36e-14	0.00560181	0.86345	0.00225652	0.117199	0.284388	0.0357534	21.5772	22.4404	22.7564	22.7795	21.3625	22.1169	22.6982	22.8432	20.135	19.8077	21.4315	21.656	Nitrogen_metabolism	Amino_acids_biosynthesis	Intracellular	Streptomyces coelicolor (strain ATCC BAA-471 / A3(2) / M145)
SCO2039	D6EK77|O68814	SCO2039 TrpC, Indole-3-glycerol phosphate synthase 1 (PHE/TYR/TRP biosynthesis)	XIC_SC	1.1e-08	7.26e-16	0.00225212	0.942976	0.00214305	0.0113589	0.627964	0.00691022	19.8714	20.4813	21.0822	20.649	19.7903	19.3393	20.962	20.9057	19.5847	18.8449	20.6629	20.1527	Nitrogen_metabolism	Amino_acids_biosynthesis	Intracellular	Streptomyces lividans TK24
SCO2043	A0A076M5U0|Q9S2U2	SCO2043 TrpE3, Anthranilate synthase component I (PHE/TYR/TRP biosynthesis)	XIC	0.00991175	1.37e-05	0.724482	0.849747	0.057628	0.705408	0.249462	0.56712	19.7656	19.6868	19.9745	19.8534	19.4261	19.0346	19.9483	20.0614	19.8438	19.6604	20.018	20.3922	Nitrogen_metabolism	Amino_acids_biosynthesis	Intracellular	Streptomyces lividans TK24
SCO2050	P16250|D6EJ54	SCO2050 HisA, phosphoribosyl isomerase A (HIS biosynthesis)	XIC_SC	9.8e-05	3.69e-05	0.0817098	0.89451	0.279357	0.820027	0.158579	0.834515	20.8884	20.6353	20.1176	19.587	20.7505	20.8871	20.5965	20.1883	20.0295	20.1668	19.9608	19.296	Nitrogen_metabolism	Amino_acids_biosynthesis	Intracellular	Streptomyces coelicolor (strain ATCC BAA-471 / A3(2) / M145)
SCO2051	P16249|D6EJ53	SCO2051 HisH, Imidazole glycerol phosphate synthase subunit (HIS biosynthesis)	XIC	0.00288354	0.511713	1.83e-05	0.824167	7.76e-06	0.884678	0.088825	0.0011409	18.7357	19.8537	19.3721	19.2159	19.1802	19.9225	19.0463	19.0414	18.5739	18.6712	18.8911	19.763	Nitrogen_metabolism	Amino_acids_biosynthesis	Intracellular	Streptomyces coelicolor (strain ATCC BAA-471 / A3(2) / M145)
SCO2052	P16247|D6EJ51	SCO2052 HisB, Imidazoleglycerol-phosphate dehydratase (HIS biosynthesis)	XIC	0.0589632	0.930616	0.845723	0.973417	0.00529837	0.188702	0.842518	0.237464	18.7052	18.8465	18.6493	19.3009	18.3145	18.5801	18.9348	19.9051	18.7725	18.9628	18.4766	16.7258	Nitrogen_metabolism	Amino_acids_biosynthesis	Intracellular	Streptomyces coelicolor (strain ATCC BAA-471 / A3(2) / M145)
SCO2053	P16246|D6EJ50	SCO2053 HisC1, Histidinol-phosphate aminotransferase (HIS biosynthesis)	XIC_SC	5.81e-06	7.74e-11	0.446943	0.814738	0.0374746	0.537718	0.823971	0.176283	19.9416	20.5519	20.9955	20.908	19.8161	19.7163	20.8197	20.9557	19.7771	19.6563	20.2416	20.325	Nitrogen_metabolism	Amino_acids_biosynthesis	Intracellular	Streptomyces coelicolor (strain ATCC BAA-471 / A3(2) / M145)
SCO2054	D6EJ49|P16245	SCO2054 HisD, Histidinol dehydrogenase (HIS biosynthesis)	XIC_SC	8.49e-07	0.783122	0.990438	0.90745	0.838177	0.538381	0.489859	0.731772	17.2388	17.5883	18.4278	16.2353	17.0563	18.3086	16.9807	17.2273	13.9555	14.1679	14.1176	14.3087	Nitrogen_metabolism	Amino_acids_biosynthesis	Intracellular	Streptomyces lividans TK24
SCO2115	A0A076MBP3|P80574	SCO2115 AroH, 2-dehydro-3-deoxyphosphoheptonate aldolase (PHE/TYR/TRP biosynthesis)	SC	0.000265266	0.00725431	0.0508313	0.666341	0.11244	0.938561	0.807317	0.314534	69.75	68.25	68.25	87.25	57	64.5	74.25	74.75	58.25	64.25	58	62.75	Nitrogen_metabolism	Amino_acids_biosynthesis	Intracellular	Streptomyces lividans TK24
SCO2117	Q9S2M6|D6EIY6	SCO2117 TrpE1, Anthranilate synthase (PHE/TYR/TRP biosynthesis)	XIC	0.106907	5.48e-07	0.017249	0.878834	0.00668513	0.521556	0.616605	0.77305	14.6104	13.837	18.2296	16.0463	14.3086	13.5249	18.0014	16.2836	14.7684	14.3834	15.0798	14.9619	Nitrogen_metabolism	Amino_acids_biosynthesis	Intracellular	Streptomyces coelicolor (strain ATCC BAA-471 / A3(2) / M145)
SCO2147	D6EIV6|O68608	SCO2147 TrpD1, Anthranilate phosphoribosyltransferase 1 (PHE/TYR/TRP biosynthesis)	SC	0.104071	0.214463	0.779507	0.348914	0.000469709	0.991931	0.611567	0.0644164	56	49.5	46	49.25	47.5	46.5	56.75	54	46.25	57.75	44.75	34	Nitrogen_metabolism	Amino_acids_biosynthesis	Intracellular	Streptomyces lividans TK24
SCO2241	Q9RDS6|D6EHF8	SCO2241 Glutamine synthetase	XIC_SC	4.15e-07	4.15e-18	1.96e-06	0.667485	0.000208439	0.516928	0.716554	0.540559	21.7138	22.1611	23.6361	24.4557	22.1792	22.6784	23.5629	24.3276	21.7133	22.1866	22.9183	23.1492	Nitrogen_metabolism	Amino_acids_biosynthesis	Intracellular	Streptomyces coelicolor (strain ATCC BAA-471 / A3(2) / M145)
SCO2528	O31046|D6EEB7	SCO2528 LeuA, 2-isopropylmalate synthase (VAL/LEU/ILEU biosynthesis)	XIC_SC	2.36e-18	6.73e-23	8.03e-10	0.908391	4.15e-11	0.017927	0.377969	0.856918	21.5341	20.3754	23.927	23.1617	21.5337	20.6136	24.1231	23.3145	20.5798	20.1739	21.3135	21.0914	Nitrogen_metabolism	Amino_acids_biosynthesis	Intracellular	Streptomyces coelicolor (strain ATCC BAA-471 / A3(2) / M145)
SCO2587	Q9RDJ9|A0A076M444	SCO2587 ProB, Glutamate 5-kinase (ARG/PRO biosynthesis)	XIC	5.79e-05	2.55e-05	0.0347104	0.942229	0.544793	0.15053	0.458963	0.413805	19.2509	19.9024	19.8384	20.1005	19.0808	19.7273	19.749	19.8107	19.956	19.7435	20.4683	20.481	Nitrogen_metabolism	Amino_acids_biosynthesis	Intracellular	Streptomyces coelicolor (strain ATCC BAA-471 / A3(2) / M145)
SCO2910	Q9S2H1|D6EWF7	SCO2910 CysM, Cysteine synthase (GLY/SER/THR biosynthesis)	XIC_SC	0.0114997	4.41e-12	7.12e-07	0.850438	0.00209333	0.179024	0.226593	0.506069	20.6131	19.1509	21.0724	20.5619	19.2302	18.6284	20.9723	20.8113	20.0258	19.0069	20.9859	19.9638	Nitrogen_metabolism	Amino_acids_biosynthesis	Intracellular	Streptomyces coelicolor (strain ATCC BAA-471 / A3(2) / M145)
SCO3077	Q9KZ71|D6ETP2	SCO3077 Cystathionine beta-synthase (GLY/SER/THR biosynthesis)	XIC_SC	1.42e-08	8.57e-07	0.0527473	0.947979	0.656245	0.257364	0.0822783	0.564657	22.2976	22.641	22.1287	21.8648	22.2932	22.1538	22.0389	21.777	21.8955	21.7442	21.6112	21.1476	Nitrogen_metabolism	Amino_acids_biosynthesis	Intracellular	Streptomyces coelicolor (strain ATCC BAA-471 / A3(2) / M145)
SCO3306	Q9WX27|A0A076M4H7	SCO3306 Aminotransferase	XIC_SC	0.0120706	8.28e-17	8.57e-07	0.649372	0.120505	0.456423	1.23e-05	0.71802	19.5417	18.4144	20.7823	20.6776	20.1429	18.6228	20.7362	20.7303	19.5551	18.5709	20.2656	20.4539	Nitrogen_metabolism	Amino_acids_biosynthesis	Intracellular	Streptomyces coelicolor (strain ATCC BAA-471 / A3(2) / M145)
SCO3337	Q9X8G1|A0A076M863	SCO3337 ProC, Pyrroline-5-carboxylate reductase (ARG/PRO biosynthesis)	XIC	0.0753102	0.479163	7.67e-09	0.824167	0.15685	0.000258121	0.0805837	0.0395994	18.9968	20.4624	19.568	20.0682	19.7482	20.3579	19.3891	20.2094	19.8658	20.0638	20.012	19.8979	Nitrogen_metabolism	Amino_acids_biosynthesis	Intracellular	Streptomyces coelicolor (strain ATCC BAA-471 / A3(2) / M145)
SCO3345	D6ERU4	SCO3345 Phosphogluconate dehydratase/Dihydroxy-acid dehydratase (VAL/LEU/ILEU biosynthesis)	SC	0.00610041	0.858235	0.496575	0.364864	0.279437	0.339681	0.912244	0.199671	90.75	73	75	74.25	80	81.25	77.25	86	66.5	70.75	79	66.75	Nitrogen_metabolism	Amino_acids_biosynthesis	Intracellular	Streptomyces lividans TK24
SCO3385	A0A076M825|Q9X846	SCO3385 L-allo-threonine aldolase	XIC_SC	6.48e-06	1.97e-10	0.0374196	0.982074	0.6915	0.389945	0.658019	0.492124	20.9384	20.7752	19.9549	20.3204	20.666	20.8101	20.0309	20.0816	21.1718	21.5846	20.3073	20.7258	Nitrogen_metabolism	Amino_acids_biosynthesis	Intracellular	Streptomyces lividans TK24
SCO3478	Q9RKF9	SCO3478 SerA, Phosphoglycerate dehydrogenase (SER biosynthesis)	XIC_SC	3.97e-09	0.125972	0.502656	0.890302	7.55e-07	0.637894	0.585797	0.671221	14.2413	13.7852	15.1045	15.0368	13.346	14.3563	14.7077	14.7677	18.2727	19.5371	15.4484	15.3364	Nitrogen_metabolism	Amino_acids_biosynthesis	Intracellular	Streptomyces coelicolor (strain ATCC BAA-471 / A3(2) / M145)
SCO3614	Q9XAI8|D6EPL4	SCO3614 Asd2, Aspartate-semialdehyde dehydrogenase (GLY/SER/THR/LYS biosynthesis)	XIC	0.000613203	0.314829	0.0493205	0.876731	0.00664198	0.151948	0.449937	0.472269	17.7599	18.3436	17.7834	17.4635	17.3634	16.9452	17.9505	17.6196	17.3548	16.8161	17.6735	16.9555	Nitrogen_metabolism	Amino_acids_biosynthesis	Intracellular	Streptomyces coelicolor (strain ATCC BAA-471 / A3(2) / M145)
SCO3615	Q9XAI7|D6EPL3	SCO3615 Aspartokinase (MET/LYS/THR biosynthesis)	XIC_SC	1.13e-08	2.63e-08	0.912038	0.85979	7.7e-06	0.0201947	0.708164	0.00712776	23.2516	24.1755	23.7162	23.5481	22.7787	22.3658	23.4874	23.2191	22.6689	22.3007	23.4417	23.6465	Nitrogen_metabolism	Amino_acids_biosynthesis	Intracellular	Streptomyces coelicolor (strain ATCC BAA-471 / A3(2) / M145)
SCO3622	Q9XAI0|D6EPK6	SCO3622 Acyl-ornithine aminotransferase	XIC_SC	1.8e-15	5.29e-06	0.294197	0.692387	0.00218013	0.435503	0.811224	0.155182	20.7355	20.6482	20.6851	20.6201	20.8862	21.4012	20.7751	20.6811	22.3489	22.3409	21.4182	21.7577	Nitrogen_metabolism	Amino_acids_biosynthesis	Intracellular	Streptomyces coelicolor (strain ATCC BAA-471 / A3(2) / M145)
SCO3658	Q9X8S5	SCO3658 Aspartate aminotransferase (LYS biosynthesis)	XIC	7.17e-17	0.143178	0.0130725	0.887616	0.0317368	0.307936	0.536113	0.983385	13.8395	14.5394	14.236	14.6352	14.0045	14.9886	14.0088	14.6573	17.5283	17.8135	16.9027	16.7015	Nitrogen_metabolism	Amino_acids_biosynthesis	Intracellular	Streptomyces coelicolor (strain ATCC BAA-471 / A3(2) / M145)
SCO3920	D6EM77	SCO3920 CysA, Cystathionine gamma-lyase (GLY/SER/THR biosynthesis)	SC	0.0048717	0.224332	0.331153	0.835602	0.513856	0.989654	0.666136	0.138633	30.75	27.75	25.75	31.75	24	32.5	28.75	24.75	22.25	28.25	20.75	20.25	Nitrogen_metabolism	Amino_acids_biosynthesis	Intracellular	Streptomyces lividans TK24
SCO3944	A0A076M6Y6	SCO3944 HisC2, histidinol-phophate aminotransferase (HIS biosynthesis)	SC	0.000135133	0.0787115	0.843466	0.767522	0.000730248	0.902819	0.667603	0.760512	65.5	67.25	52	57	48	51.75	60.25	56.25	51.75	55.5	46.5	41	Nitrogen_metabolism	Amino_acids_biosynthesis	Intracellular	Streptomyces lividans TK24
SCO4293	A0A076LZN1|Q9KXU8	SCO4293 Threonine synthase (GLY/SER/THR biosynthesis)	XIC	4.65e-16	0.469454	0.918257	0.667485	0.00046714	0.944343	0.600989	0.786216	16.2449	16.748	18.0751	17.8839	18.7208	18.5804	18.4338	18.4377	14.7511	15.1317	14.3867	14.0428	Nitrogen_metabolism	Amino_acids_biosynthesis	Intracellular	Streptomyces lividans TK24
SCO4366	A0A076M1S7|Q9F2Y1	SCO4366 Phosphoserine aminotransferase (GLY/SER/THR biosynthesis)	XIC_SC	3.5e-07	1.38e-05	0.0265959	0.878414	1.86e-07	0.212094	0.651386	0.0491537	13.0343	17.1302	14.9501	14.9791	20.2529	20.2398	13.8472	15.3236	14.6553	14.4012	14.5611	14.9279	Nitrogen_metabolism	Amino_acids_biosynthesis	Intracellular	Streptomyces lividans TK24
SCO4683	D6EE73|Q9L0F9	SCO4683 gdhA, Glutamate dehydrogenase	XIC_SC	1.93e-15	2.82e-10	0.495429	0.745094	2.59e-16	0.57695	0.00621499	7.94e-06	21.249	21.7894	20.5063	19.8128	22.151	23.1489	20.9164	20.1459	21.8685	21.4916	22.5997	23.3579	Nitrogen_metabolism	Amino_acids_biosynthesis	Intracellular	Streptomyces lividans TK24
SCO4837	D6ECN5	SCO4837 GlyA1, Serine hydroxymethyltransferase (GLY/SER/THR biosynthesis)	SC	0.76419	0.0592846	0.163843	0.899835	0.0225089	0.567956	0.867944	0.446017	56.25	51.5	43.25	48	40.75	53.5	49.5	53.75	49	56.25	43.25	42.5	Nitrogen_metabolism	Amino_acids_biosynthesis	Intracellular	Streptomyces lividans TK24
SCO4958	A0A076M0A7|Q9EWF9	SCO4958 MetB, Cystathionine gamma-synthase (MET/CYS biosynthesis)	SC	0.206983	0.428241	0.0427061	0.26635	0.162213	0.647804	0.295279	0.111892	49.75	36.25	40.25	36.25	34.25	38.75	46.25	34.5	36.25	41	38	29.75	Nitrogen_metabolism	Amino_acids_biosynthesis	Intracellular	Streptomyces lividans TK24
SCO5212	D6EUS7	SCO5212 AroA2, 3-phosphoshikimate 1-carboxyvinyltransferase (PHE/TYR/TRP biosynthesis)	SC	0.45643	0.572719	0.0173357	0.876447	0.975929	0.645088	0.28657	0.575975	37	28	36.25	29.25	33	36	40.25	33	32.5	33.5	40	29	Nitrogen_metabolism	Amino_acids_biosynthesis	Intracellular	Streptomyces lividans TK24
SCO5353	D6ETB7	SCO5353 LsA, Diaminopimelate decarboxylase lysA (LYS biosynthesis)	XIC_SC	3.85e-26	3.23e-08	0.00126525	0.932834	0.000152598	0.465653	0.0730093	0.0484571	22.5822	22.3368	22.9807	22.6871	22.7925	22.6095	22.8794	22.8193	19.9989	19.1048	20.446	20.5535	Nitrogen_metabolism	Amino_acids_biosynthesis	Intracellular	Streptomyces lividans TK24
SCO5355	D6ETB5	SCO5355 ThrC, Threonine synthase (GLY/SER/THR biosynthesis)	SC	0.830896	0.0101866	0.0105096	0.842033	0.524954	0.144662	0.951099	0.492466	59.75	40	49.25	40.5	55	53	47.5	41	47.75	51.5	49.25	44.25	Nitrogen_metabolism	Amino_acids_biosynthesis	Intracellular	Streptomyces lividans TK24
SCO5356	Q9ADB2|A0A076LZ73	SCO5356 ThrB, Homoserine kinase (GLY/SER/THR biosynthesis)	XIC	0.00105283	0.000109796	0.00417836	0.777127	0.0730975	0.217633	0.91634	0.298402	19.4448	19.4922	19.6651	19.5396	18.9619	18.0921	19.4277	19.3366	19.2904	18.7988	20.1012	19.1982	Nitrogen_metabolism	Amino_acids_biosynthesis	Intracellular	Streptomyces coelicolor (strain ATCC BAA-471 / A3(2) / M145)
SCO5470	D6ET01	SCO5470 GlyA2, Serine hydroxymethyltransferase (GLY/SER/THR biosynthesis)	SC	0.668278	1.38e-06	0.32557	0.985633	0.320011	0.499701	0.00789617	0.26851	36.75	41.75	31.25	33.5	31	49.25	36.75	30.5	42.5	47.5	35.5	26.75	Nitrogen_metabolism	Amino_acids_biosynthesis	Intracellular	Streptomyces lividans TK24
SCO5512	D6ERR1	SCO5512 IlvB, Acetolactate synthase (VAL/LEU/ILEU biosynthesis)	SC	0.0163983	2.17e-05	0.593234	0.996444	0.118539	0.943913	0.533116	0.259064	43	42.25	41.75	49	29	33.5	45	40.25	31	39.25	48.75	44	Nitrogen_metabolism	Amino_acids_biosynthesis	Intracellular	Streptomyces lividans TK24
SCO5513	D6ERR0	SCO5513 IlvN, Acetolactate synthase small subunit (VAL/LEU/ILEU biosynthesis)	SC	0.0125271	0.503988	0.978729	0.655861	0.0247846	0.887171	0.721723	0.0950892	37.25	31	30.75	36	26	32.5	39	36.75	27.75	32	29.75	23	Nitrogen_metabolism	Amino_acids_biosynthesis	Intracellular	Streptomyces lividans TK24
SCO5515	Q9Z564|D6ERQ8	SCO5515 SerA, D-3-phosphoglycerate dehydrogenase (GLY/SER/THR biosynthesis)	XIC_SC	0.00205255	3.02e-19	2.76e-08	0.917008	0.0320729	0.0375578	0.904211	0.217957	23.3252	23.2938	24.9636	24.3675	24.0146	22.786	25.5498	24.7537	23.2633	22.5961	25.2151	24.5243	Nitrogen_metabolism	Amino_acids_biosynthesis	Intracellular	Streptomyces coelicolor (strain ATCC BAA-471 / A3(2) / M145)
SCO5522	D6ERQ1	SCO5522 LeuB, 3-isopropylmalate dehydrogenase (VAL/LEU/ILEU biosynthesis)	XIC_SC	0.000807821	0.781565	0.0120582	0.493932	3.47e-07	0.0408418	0.00447566	0.613516	24.1871	23.2263	23.4572	23.332	24.1605	23.8909	23.5767	23.7595	23.2743	23.0287	23.8192	23.977	Nitrogen_metabolism	Amino_acids_biosynthesis	Intracellular	Streptomyces lividans TK24
SCO5529	D6ERP4|O86511	SCO5529 (R)-citramalate synthase (VAL/LEU/ILEU biosynthesis)	XIC_SC	2.08e-15	3.96e-17	3.56e-07	0.824167	0.52168	0.816919	1.76e-05	0.588373	21.2381	20.2857	21.7632	21.6757	21.0116	20.0689	21.6134	21.7264	19.941	19.2407	20.7628	20.6716	Nitrogen_metabolism	Amino_acids_biosynthesis	Intracellular	Streptomyces lividans TK24
SCO5554	D6ERL8|O86535	SCO5554 LeuD, 3-isopropylmalate dehydratase small subunit (VAL/LEU/ILEU biosynthesis)	XIC	0.00636988	0.0221779	1.79e-07	0.486387	0.000665304	0.689572	0.0212157	0.00669572	20.4252	19.4822	19.9382	19.4349	20.0192	18.7069	19.5375	19.725	19.4168	19.0707	20.1893	19.545	Nitrogen_metabolism	Amino_acids_biosynthesis	Intracellular	Streptomyces lividans TK24
SCO5655	A0A076LW52|O86744	SCO5655 Acyl-ornithine aminotransferase	SC	0.0396529	0.053307	0.736354	0.996444	0.0818742	0.644757	0.571755	0.703138	27.75	23.75	27	25.5	25.5	31	26.25	25.25	25.75	26.75	21	15.75	Nitrogen_metabolism	Amino_acids_biosynthesis	Intracellular	Streptomyces lividans TK24
SCO5744	O86841	SCO5744 DapA, Dihydrodipicolinate synthase (LYS biosynthesis)	XIC	1.6e-20	0.70277	0.0895724	0.860885	0.0447416	0.763604	0.416442	0.748593	14.8907	14.4633	14.2836	14.0966	15.342	13.7198	13.8594	13.7233	20.4098	19.7844	21.0284	20.8659	Nitrogen_metabolism	Amino_acids_biosynthesis	Intracellular	Streptomyces coelicolor (strain ATCC BAA-471 / A3(2) / M145)
SCO5793	O69969|D6EP80	SCO5793 DapF, Diaminopimelate epimerase (LYS biosynthesis)	XIC	1.73e-05	4.05e-10	0.127168	0.89997	0.00142463	0.470129	0.695166	0.0562594	17.3318	17.9098	18.2594	17.7483	16.5361	16.1883	18.0379	17.6156	17.2529	16.6779	17.9342	18.0033	Nitrogen_metabolism	Amino_acids_biosynthesis	Intracellular	Streptomyces coelicolor (strain ATCC BAA-471 / A3(2) / M145)
SCO6412	Q8CJN1	SCO6412 ArgD, Acetylornithine aminotransferase (ARG Biosynthesis)	XIC	1.38e-07	0.946816	0.74359	0.932834	0.606781	0.556599	0.930267	0.969037	14.2244	14.745	13.8679	14.5121	14.8796	14.3848	14.5838	13.9646	17.3837	16.5543	17.6714	17.3584	Nitrogen_metabolism	Amino_acids_biosynthesis	Intracellular	Streptomyces coelicolor (strain ATCC BAA-471 / A3(2) / M145)
SCO6819	Q9L213	SCO6819 AroA, 3-phosphoshikimate 1-carboxyvinyltransferase 1 (PHE/TYR/TRP biosynthesis)	XIC	8.91e-07	0.361486	0.551475	0.960671	0.927411	0.938438	0.170548	0.794917	16.6876	14.2415	14.5176	15.6071	16.4623	15.3629	15.0613	15.9531	20.0606	18.9644	18.6175	18.6499	Nitrogen_metabolism	Amino_acids_biosynthesis	Intracellular	Streptomyces coelicolor (strain ATCC BAA-471 / A3(2) / M145)
SCO6975	D6EDU4	SCO6975 Acetolactate synthase (VAL/LEU/ILEU biosynthesis )	XIC_SC	3.49e-05	1.47e-14	0.00182354	0.861251	0.0434435	0.368005	0.892055	0.03016	19.6722	20.3911	18.813	18.9912	19.8592	20.2184	18.7043	18.9558	20.3895	20.0882	19.2584	19.7624	Nitrogen_metabolism	Amino_acids_biosynthesis	Intracellular	Streptomyces lividans TK24
SCO7154	D6ERQ9	SCO7154 IlvC2, Ketol-acid reductoisomerase 2 (VAL/LEU/ILEU biosynthesis)	SC	4.42e-16	8.7e-06	8.33e-05	0.993268	4.66e-09	0.509521	0.110704	0.707014	124	152.25	114.25	110	124.5	159.5	102.25	114.25	85.5	93.5	101.5	107.5	Nitrogen_metabolism	Amino_acids_biosynthesis	Intracellular	Streptomyces lividans TK24
SCO7357	Q9KYM8|D6EVY8	SCO7357 Dioxygenase	XIC	0.0580321	0.000766051	0.104196	0.943875	0.249697	0.240282	0.871198	0.650895	20.0102	20.9774	19.4702	19.8454	19.9198	20.0069	19.4474	19.6561	20.3152	20.218	19.9788	20.0277	Nitrogen_metabolism	Amino_acids_biosynthesis	Intracellular	Streptomyces coelicolor (strain ATCC BAA-471 / A3(2) / M145)
SCO7537	D6EUB4|Q9KYZ2	SCO7537 Acyl-ornithine aminotransferase	XIC_SC	1.35e-08	4.12e-07	0.8567	0.932383	9.39e-14	0.469297	0.61296	0.820792	18.0065	17.8533	20.065	19.7232	17.5122	17.6645	19.6284	19.771	18.3906	18.8636	16.9262	16.8614	Nitrogen_metabolism	Amino_acids_biosynthesis	Intracellular	Streptomyces lividans TK24
SLIV_28400	D6ELF7	SLIV_28400 Aspartate aminotransferase	SC	7.01e-05	0.295566	0.138347	0.793486	0.0145979	0.434809	0.951965	0.703796	27	22.75	23.75	26.75	24	28.25	26.25	29.5	19.25	27.25	14	17	Nitrogen_metabolism	Amino_acids_biosynthesis		Streptomyces lividans TK24
SLIV_29695	A0A076MD80	SLIV_29695 Ala racemase N domain-containing protein	XIC	3.03e-09	0.0279994	0.118367	0.980965	0.321506	0.189856	0.630879	0.109343	17.0161	17.0558	14.9528	17.1416	16.2161	16.2256	15.8967	15.7068	14.1728	14.7446	14.393	14.238	Nitrogen_metabolism	Amino_acids_biosynthesis		Streptomyces lividans TK24
SCO7036	D6EDN0	SCO7036 ArgG, Argininosuccinate synthase (ARG/PRO biosynthesis)	SC	0.000435962	0.187023	7.2e-21	0.737731	0.00049871	0.687393	1	0.481728	79.75	45.75	55.25	39.25	56	40.25	69	41.5	52	39	51.5	36.25	Nitrogen_metabolism	Amino_acids_biosynthesis	Intracellular	Streptomyces lividans TK24
SCO0386	Q9RJK2	SCO0386 Asparagine synthetase (ASN biosynthesis)	XIC	2.17e-12	2.49e-11	0.000119289	0.948363	3.4e-09	0.774813	0.511086	0.991987	21.4732	21.7065	19.983	20.3766	21.6116	21.9943	20.3605	20.9335	21.7564	21.9668	21.862	22.2989	Nitrogen_metabolism	Amino_acids_biosynthesis	Intracellular	Streptomyces coelicolor (strain ATCC BAA-471 / A3(2) / M145)
SCO2198	P15106|D6EHK3	SCO2198 GlnA, Glutamine synthetase (GLN biosynthesis)	XIC_SC	4.33e-10	1.18e-06	0.014387	0.85665	1.89e-06	0.754398	0.686841	0.924897	24.7337	25.123	25.785	25.9864	26.0056	26.1257	25.8035	25.9156	24.7016	25.0142	25.3519	25.4959	Nitrogen_metabolism	Amino_acids_biosynthesis	Intracellular	Streptomyces coelicolor (strain ATCC BAA-471 / A3(2) / M145)
SCO0910	Q9RD01|D6EWR8	SCO0910 Uncharacterized protein	XIC	0.101062	0.245149	1.14e-06	0.929375	0.370436	0.153852	0.726164	0.0420093	19.7304	16.6008	18.8331	17.8332	18.8168	18.8642	18.974	17.4862	18.9315	17.3856	18.3371	17.148	Nitrogen_metabolism	Amino_acids_biosynthesis	Intracellular	Streptomyces coelicolor (strain ATCC BAA-471 / A3(2) / M145)
SCO1054	D6EU02	SCO1054 Aminotransferase	SC	0.125635	5.14e-12	0.34995	0.532171	0.00354245	0.321825	1	0.577522	38.75	36.5	21.75	23.75	31.25	38	15.5	23	31.25	34.5	31.25	27.25	Nitrogen_metabolism	Amino_acids_biosynthesis	Intracellular	Streptomyces lividans TK24
SCO1613	D6ENP5|O88070	SCO1613 Putative glutamine synthetase	XIC_SC	1.14e-06	0.448964	3.84e-07	0.887616	0.151995	0.0062828	0.81778	0.575146	18.0763	20.2366	19.0171	20.1564	18.2033	20.3936	17.4062	20.0411	20.648	20.9213	20.2658	20.4567	Nitrogen_metabolism	Amino_acids_biosynthesis	Intracellular	Streptomyces lividans TK24
SCO1859	A0A076MCE9|Q93RW7	SCO1859 Putative aminotransferase	XIC	8.25e-05	0.754915	0.0378965	0.925604	0.0990559	0.838343	0.495877	0.629718	20.3376	18.9875	19.2833	19.2478	19.5609	18.5354	20.0293	20.1806	18.5939	17.7942	18.4593	17.3002	Nitrogen_metabolism	Amino_acids_biosynthesis	Intracellular	Streptomyces lividans TK24
SCO2146	Q9X805|D6EIV7	SCO2146 Putative aminotransferase	XIC	0.000447649	0.176431	0.172174	0.973536	0.135442	0.159757	0.66767	0.361793	14.9434	13.7903	15.2837	14.971	15.5497	14.9805	16.834	15.3227	14.6681	14.4081	13.5488	14.7297	Nitrogen_metabolism	Amino_acids_biosynthesis	Intracellular	Streptomyces coelicolor (strain ATCC BAA-471 / A3(2) / M145)
SCO2157	A0A076M5F9|Q9X815	SCO2157 Putative aminotransferase	XIC	2.44e-09	0.0900376	0.0382238	0.894462	0.490692	0.326688	0.49218	0.917328	16.8965	17.9277	17.1054	18.7322	16.0539	16.5463	16.5551	18.3817	14.4962	14.1475	14.3928	14.5477	Nitrogen_metabolism	Amino_acids_biosynthesis	Intracellular	Streptomyces lividans TK24
SCO3014	Q9KYW7|D6EV03	SCO3014 Methylthioribose-1-phosphate isomerase (M1Pi) (MTR-1-P isomerase) (EC 5.3.1.23) (S-methyl-5-thioribose-1-phosphate isomerase)	XIC_SC	0.00237365	0.0955756	0.0477647	0.984086	0.00996144	0.187724	0.744423	0.474769	19.1424	20.4331	19.1814	19.4453	18.2478	18.7243	18.9809	19.6286	19.3931	19.1557	19.8934	19.8178	Nitrogen_metabolism	Amino_acids_biosynthesis	Intracellular	Streptomyces coelicolor (strain ATCC BAA-471 / A3(2) / M145)
SCO5400	Q9L2C0|A0A076M2Z9	SCO5400 ArgK protein	XIC_SC	5.95e-21	3.01e-15	2.1e-06	0.850438	0.0154986	0.000224473	0.663899	0.270609	18.7168	18.9064	19.6301	19.4821	19.0281	18.4332	19.7802	19.1356	20.2078	19.8977	20.5644	20.4057	Nitrogen_metabolism	Amino_acids_biosynthesis	Intracellular	Streptomyces coelicolor (strain ATCC BAA-471 / A3(2) / M145)
SCO6407	O69935|D6EID2	SCO6407 Putative gamma-glutamyltranspeptidase (Putative secreted protein)	XIC_SC	9.21e-14	0.00259086	6.67e-06	0.981112	0.028088	0.167368	0.819293	0.469692	18.5566	18.9467	18.2828	19.1656	18.177	19.5186	18.805	19.6881	20.0426	20.2415	20.7244	21.2729	Nitrogen_metabolism	Amino_acids_biosynthesis	Secretory(released) (with CS)	Streptomyces coelicolor (strain ATCC BAA-471 / A3(2) / M145)
SCO6414	O69808|D6EIC5	SCO6414 Uncharacterized protein	XIC_SC	5.9e-11	2.76e-12	2.32e-06	0.824167	2.75e-07	0.017601	0.761125	0.418004	19.9637	20.9737	18.9837	20.2276	19.1779	21.2099	18.3777	19.878	19.9922	19.7206	15.9401	16.6372	Nitrogen_metabolism	Amino_acids_biosynthesis	Intracellular	Streptomyces coelicolor (strain ATCC BAA-471 / A3(2) / M145)
SCO6415	O69809	SCO6415 D-hydantoinase (EC 3.5.2.-)	XIC	8.18e-07	0.507007	0.0747484	0.907534	0.0775102	0.171463	0.569229	0.0758281	14.6771	13.7515	14.5742	14.2487	13.114	14.1042	14.8659	14.3936	17.652	15.0037	15.7646	15.7302	Nitrogen_metabolism	Amino_acids_biosynthesis	Intracellular	Streptomyces coelicolor (strain ATCC BAA-471 / A3(2) / M145)
SCO6444	A0A076LW32|Q9ZBG9	SCO6444 Putative gamma-glutamyl transferase	XIC	0.031689	0.408087	0.00316772	0.895832	0.00992444	0.330181	0.110163	0.56988	17.9842	18.7446	17.803	17.4037	17.3085	18.3618	17.7174	18.2771	17.9666	18.4864	18.2948	18.5767	Nitrogen_metabolism	Amino_acids_biosynthesis	Intracellular	Streptomyces lividans TK24
SCO6962	D6EDV8	SCO6962 Putative glutamine synthetase	XIC_SC	4.78e-19	0.92031	3.89e-07	0.922401	9.13e-07	0.00583443	0.928055	0.385663	18.9388	20.141	18.801	19.5234	19.311	20.0598	18.8535	19.6301	17.1414	17.0494	17.8362	18.0721	Nitrogen_metabolism	Amino_acids_biosynthesis	Intracellular	Streptomyces lividans TK24
SCO7035	Q8CJL1|D6EDN1	SCO7035 Succinate-semialdehyde dehydrogenase	XIC_SC	4.61e-08	0.133331	0.844256	0.922401	0.10259	0.119565	0.903813	0.998513	13.9926	15.4929	14.652	15.9769	14.974	15.4345	14.2463	14.3606	19.6398	18.4397	18.0169	16.5758	Nitrogen_metabolism	Amino_acids_degradation	Intracellular	Streptomyces coelicolor (strain ATCC BAA-471 / A3(2) / M145)
SCO2778	D6EXX5	SCO2778 Hydroxymethylglutaryl-CoA lyase	XIC	0.000137673	0.0893723	0.0541425	0.876731	0.0950432	0.551811	0.468825	0.373265	16.8117	14.3361	15.5289	15.4855	16.7647	16.0473	15.107	14.5389	14.127	14.0419	14.1711	13.8733	Nitrogen_metabolism	Amino_acids_degradation	Intracellular	Streptomyces lividans TK24
SCO5398	Q9L2C2|D6ET71	SCO5398 Glyoxylase/lactoylglutathione lyase	XIC	0.887211	9.37e-06	1.96e-06	0.939413	3.73e-13	0.211692	0.802447	0.544637	21.1397	21.617	20.9037	20.9638	20.8934	21.5409	20.622	21.3755	19.9803	20.4131	21.8267	22.3103	Nitrogen_metabolism	Amino_acids_degradation	Intracellular	Streptomyces coelicolor (strain ATCC BAA-471 / A3(2) / M145)
SCO7363	Q9KYM4|D6EVY2	SCO7363 FabG/3-ketoacyl-acyl-carrier-protein reductase	XIC	9.74e-17	2.12e-13	0.0539522	0.963746	5.9e-08	0.149236	0.61107	0.720357	15.4148	15.0756	18.7826	18.8169	16.2347	15.8002	18.3457	18.7353	14.4043	13.4386	14.7156	13.6075	Nitrogen_metabolism	Amino_acids_degradation	Intracellular	Streptomyces coelicolor (strain ATCC BAA-471 / A3(2) / M145)
SCO1085	D6ETX1	SCO1085 Acyltransferase	SC	0.336485	0.875613	0.838887	0.767801	0.00163997	0.987487	0.952593	1	38.25	38.75	27.75	30.25	29.25	29.75	30.75	32	29.75	29	36	35.75	Nitrogen_metabolism	Amino_acids_degradation	Intracellular	Streptomyces lividans TK24
SCO2210	D6EHJ1	SCO2210 Glutamine synthetase II	XIC_SC	7.44e-10	9.82e-17	0.000533863	0.63437	7.72e-05	0.968842	0.157693	0.194878	18.1538	14.4294	26.0558	25.9945	23.6761	19.4545	25.9468	25.9606	13.9136	12.2892	24.7217	21.7378	Nitrogen_metabolism	Amino_acids_degradation	Intracellular	Streptomyces lividans TK24
SCO2298	Q9L015|A0A076MB77	SCO2298 KHG/KDPG aldolase	XIC_SC	1.86e-12	4.97e-08	0.00577028	0.850438	9.24e-06	0.0198454	0.976051	0.0294672	15.9365	18.0025	17.5968	18.4722	16.0445	15.1541	17.7238	18.6227	19.0014	19.484	19.3059	19.2759	Nitrogen_metabolism	Amino_acids_degradation	Intracellular	Streptomyces coelicolor (strain ATCC BAA-471 / A3(2) / M145)
SCO2179	Q9S2Q7	SCO2179 Leucyl aminopeptidase	SC	7.39e-08	0.454185	0.107179	0.141273	0.00203412	0.806938	0.999619	0.0100169	137.75	130.75	134.75	167.25	131.5	147.75	149	146.25	122	136.5	119.25	109.75	Nitrogen_metabolism	Amino_acids_degradation	Intracellular	Streptomyces coelicolor (strain ATCC BAA-471 / A3(2) / M145)
SCO1087	D6ETW9|Q9K3R1	SCO1087 Threonine aldolase	XIC_SC	1.52e-11	0.054616	2.28e-11	0.942229	3.31e-07	0.00266269	0.0335801	0.245641	20.0046	21.5357	20.5022	21.3998	20.0257	21.5453	20.7486	21.4154	22.1213	22.4689	21.1257	21.4923	Nitrogen_metabolism	Amino_acids_degradation	Intracellular	Streptomyces lividans TK24
SCO1773	Q9S227|A0A076MCM0	SCO1773 Alanine dehydrogenase (NAD+ dpt)	XIC_SC	8.94e-08	0.177672	0.00195699	0.84741	1.2e-09	0.0201295	0.703068	0.28389	22.3756	20.9089	23.3359	22.7608	22.7507	21.9531	23.3955	22.8977	22.1309	22.5816	20.8222	20.7214	Nitrogen_metabolism	Amino_acids_degradation	Intracellular	Streptomyces coelicolor (strain ATCC BAA-471 / A3(2) / M145)
SCO0086	A0A076ML42|Q9RI89	SCO0086 Putative ribosylglycohydrolase (Putative secreted protein)	XIC	0.084714	0.0978561	0.0250487	0.984552	0.00188408	0.619557	0.110469	0.568632	15.2064	16.745	14.3811	14.1234	13.9164	14.7934	14.8297	14.4138	14.3216	15.3678	14.6049	15.4694	Nitrogen_metabolism	Amino_acids_degradation	N-terminally anchored (No CS)	Streptomyces lividans TK24
SCO1223	Q9FC90|D6ESD3	SCO1223 Ornithine-oxo-acid transaminase	XIC_SC	1.29e-19	4.41e-15	0.371194	0.930078	1.35e-05	0.0201295	0.835033	0.268117	24.1057	23.3927	21.615	21.3504	22.3753	22.1302	21.5216	21.2086	20.1962	20.9382	19.3973	19.459	Nitrogen_metabolism	Amino_acids_degradation	Intracellular	Streptomyces coelicolor (strain ATCC BAA-471 / A3(2) / M145)
SCO1378	D6EQW8	SCO1378 Glycine dehydrogenase	SC	0.00175249	0.000280828	0.00363703	0.396345	0.00543369	0.790106	0.832147	0.0248976	73	53.5	60	59.5	68.5	76.5	78.75	61	87.75	76.75	64.75	55	Nitrogen_metabolism	Amino_acids_degradation	Intracellular	Streptomyces lividans TK24
SCO1455	Q9L104|D6EPX1	SCO1455 Putative hydrolase	XIC	1.33e-08	0.910958	0.871429	0.84741	0.0664484	0.999934	0.362745	0.797129	16.8701	16.8979	16.5787	16.4171	15.9591	16.6365	17.6979	16.8565	14.4386	14.8594	14.2037	13.6356	Nitrogen_metabolism	Amino_acids_degradation	Intracellular	Streptomyces coelicolor (strain ATCC BAA-471 / A3(2) / M145)
SCO1775	Q9S225|D6EMG7	SCO1775 Alanine dehydrogenase	XIC_SC	1.86e-18	0.0430162	0.484562	0.922401	3.39e-05	0.168133	0.423599	0.878865	21.8445	21.9123	22.1669	22.1762	22.487	22.8998	22.2372	22.4106	20.6113	20.6276	21.3006	21.0248	Nitrogen_metabolism	Amino_acids_degradation	Intracellular	Streptomyces coelicolor (strain ATCC BAA-471 / A3(2) / M145)
SCO1871	D6ELE9	SCO1871 Alpha-ketoglutaric semialdehyde dehydrogenase	XIC_SC	5.46e-13	7.85e-09	0.0237534	0.85188	0.00432878	0.00286539	0.102631	0.0352111	20.1651	21.545	21.0632	21.2171	20.0303	20.0001	21.0769	21.0085	21.4913	21.4019	22.0541	22.0308	Nitrogen_metabolism	Amino_acids_degradation	Intracellular	Streptomyces lividans TK24
SCO2330	Q9KXJ0|D6EG13	SCO2330 Putative isochorismatase	XIC	3.66e-06	0.193208	0.480984	0.887616	0.656617	0.75943	0.501735	0.221829	16.0534	15.3134	14.5458	15.0358	15.0938	15.5317	15.5338	14.9793	17.4303	18.0123	18.257	16.0516	Nitrogen_metabolism	Amino_acids_degradation	Intracellular	Streptomyces coelicolor (strain ATCC BAA-471 / A3(2) / M145)
SCO2640	D6ECW0	SCO2640 Aspartate-semialdehyde dehydrogenase (NADP+ dpt)	SC	0.293121	0.414654	0.00090894	0.985633	0.0842961	1	0.987118	0.846378	38.25	29	32.25	28.25	28.5	22	34.25	29.5	32	28	36.5	27.25	Nitrogen_metabolism	Amino_acids_degradation	Intracellular	Streptomyces lividans TK24
SCO2726	Q9L1J1|D6EY27	SCO2726 Methylmalonate-semialdehyde dehydrogenase (NADP+ dpt)	XIC_SC	2.2e-18	4.12e-21	1.28e-11	0.89997	0.000403797	0.00909029	0.401114	0.564225	21.8581	22.7937	20.3621	21.2028	22.0946	23.1304	19.6582	21.0961	23.6519	23.9445	22.0146	22.6654	Nitrogen_metabolism	Amino_acids_degradation	Intracellular	Streptomyces coelicolor (strain ATCC BAA-471 / A3(2) / M145)
SCO2770	Q8CJY5|D6EXY3	SCO2770 Agmatinase	XIC_SC	2.69e-05	1.84e-15	0.000424204	0.980965	0.101085	0.0911258	0.717892	0.69386	21.3503	21.3966	20.4238	20.5391	21.4376	21.9263	20.3741	20.486	21.7515	22.4202	20.4636	21.0767	Nitrogen_metabolism	Amino_acids_degradation	Intracellular	Streptomyces coelicolor (strain ATCC BAA-471 / A3(2) / M145)
SCO2779	Q7AKN2|D6EXX4	SCO2779 Acyl-CoA dehydrogenase	XIC_SC	2.27e-10	1.55e-12	1.34e-07	0.911452	0.87002	0.849778	0.216349	0.911516	19.3552	18.3312	20.3744	19.6008	19.3505	18.2499	20.3504	19.8109	20.3836	19.4426	21.417	20.9665	Nitrogen_metabolism	Amino_acids_degradation	Intracellular	Streptomyces coelicolor (strain ATCC BAA-471 / A3(2) / M145)
SCO2927	D6EWE0	SCO2927 4-hydroxyphenylpyruvate dioxygenase	SC	0.054483	0.027463	0.00384518	0.587417	4.13e-07	0.46113	0.82538	0.000964336	41.25	30.5	34	29	25.5	36.25	45	31.25	45.5	29	21.5	22	Nitrogen_metabolism	Amino_acids_degradation	Intracellular	Streptomyces lividans TK24
SCO2999	D6EV17	SCO2999 Glutamate dehydrogenase (NAD+ dpt)	XIC_SC	1.95e-11	0.00671889	0.146856	0.878414	0.739031	0.908594	0.794463	0.74744	17.9395	19.1065	17.048	17.4162	19.2046	19.7558	17.4707	18.6877	14.0228	14.9983	13.9486	13.7271	Nitrogen_metabolism	Amino_acids_degradation	Intracellular	Streptomyces lividans TK24
SCO3070	Q9KZ78|A0A076M2T0	SCO3070 Imidazolonepropionase (EC 3.5.2.7) (Imidazolone-5-propionate hydrolase)	XIC	0.594005	0.380818	0.0332483	0.895832	0.934038	0.993168	0.948271	0.664285	13.5244	14.5623	14.3789	14.4635	14.0308	14.5331	14.0062	14.8223	14.1906	14.6523	14.2511	15.0989	Nitrogen_metabolism	Amino_acids_degradation	Intracellular	Streptomyces coelicolor (strain ATCC BAA-471 / A3(2) / M145)
SCO3071	Q9KZ77|D6ETP8	SCO3071 Putative chlorohydrolase	XIC	1.04e-05	2.41e-05	0.961484	0.896841	1.24e-06	0.874377	0.0525857	0.160317	15.8245	16.364	17.3204	16.7706	14.5348	14.2718	16.6982	16.631	15.2437	16.4067	15.6603	14.7547	Nitrogen_metabolism	Amino_acids_degradation	Intracellular	Streptomyces coelicolor (strain ATCC BAA-471 / A3(2) / M145)
SCO3073	Q9KZ75|D6ETP6	SCO3073 Urocanate hydratase (NAD+ dpt)	XIC_SC	4.63e-07	0.46187	0.219601	0.913303	0.00222998	0.167465	0.421621	0.985782	16.8753	16.7343	17.6588	17.0098	16.0164	16.8365	17.5335	17.6324	18.5384	19.9563	17.8603	18.5113	Nitrogen_metabolism	Amino_acids_degradation	Intracellular	Streptomyces coelicolor (strain ATCC BAA-471 / A3(2) / M145)
SCO3645	D6EPI2	SCO3645 Kynureninase (EC 3.7.1.3) (L-kynurenine hydrolase)	XIC_SC	1.48e-16	0.00235612	0.378521	0.798336	5.6e-07	0.128247	5.96e-05	0.91155	18.7699	19.2423	19.3614	18.7626	19.3154	19.9126	19.9684	19.6921	18.4816	18.6354	17.8926	16.9375	Nitrogen_metabolism	Amino_acids_degradation	Intracellular	Streptomyces lividans TK24
SCO3646	D6EPI1|Q9X8R3	SCO3646 Tryptophan 2,3-dioxygenase (TDO) (EC 1.13.11.11) (Tryptamin 2,3-dioxygenase) (Tryptophan oxygenase) (Tryptophan pyrrolase) (Tryptophanase)	XIC	0.47897	0.132277	0.00872971	0.992758	0.0335018	0.305408	0.123095	0.372488	15.3563	16.0309	17.1279	15.542	15.9281	15.2665	18.9141	15.6357	16.6978	15.8945	15.9186	15.3884	Nitrogen_metabolism	Amino_acids_degradation	Intracellular	Streptomyces lividans TK24
SCO3835	D6EN81	SCO3835 Proline dehydrogenase (FAD+ dpt)	XIC_SC	6.28e-13	0.00115996	0.544734	0.649372	0.00125865	0.1798	0.0144839	0.660615	22.7178	22.7422	22.6148	22.8715	22.7542	22.4667	22.4463	22.5748	23.9443	23.4298	23.0781	23.1649	Nitrogen_metabolism	Amino_acids_degradation	Intracellular	Streptomyces lividans TK24
SCO4089	Q06539|D6EL34	SCO4089 Valine dehydrogenase	XIC_SC	1.28e-13	2.95e-05	0.00630729	0.824167	0.0404617	0.389945	0.00809502	0.452843	22.4329	21.7644	22.6848	22.5935	22.6561	22.404	22.6587	22.5821	21.6427	21.1818	21.6225	21.8847	Nitrogen_metabolism	Amino_acids_degradation	Intracellular	Streptomyces coelicolor (strain ATCC BAA-471 / A3(2) / M145)
SCO4185	A0A076M647|Q9K4F5	SCO4185 L-asparaginase II	XIC_SC	0.000259123	4.78e-05	0.00316772	0.94142	0.0129741	0.173557	0.267827	0.675255	19.9175	18.6475	20.4387	20.1039	19.922	18.7916	20.7406	20.2764	19.1358	19.1088	19.1323	19.154	Nitrogen_metabolism	Amino_acids_degradation	Intracellular	Streptomyces lividans TK24
SCO4580	Q9XAS2	SCO4580 Fumarylacetoacetase	XIC	4.17e-13	0.943883	0.504424	0.942229	0.560347	0.6547	0.887919	0.778568	13.4781	14.0109	13.8172	14.6843	14.8387	14.8885	14.7332	14.1694	18.7363	18.7204	18.0483	19.021	Nitrogen_metabolism	Amino_acids_degradation	Intracellular	Streptomyces coelicolor (strain ATCC BAA-471 / A3(2) / M145)
SCO4645	Q9L0L5	SCO4645 Aspartate aminotransferase	XIC	1.01e-11	0.446496	0.130076	0.980965	0.522724	0.833086	0.915686	0.659923	14.492	16.6682	14.4008	14.8101	14.6139	14.366	14.4107	15.5634	21.8106	22.6876	20.0132	22.2282	Nitrogen_metabolism	Amino_acids_degradation	Intracellular	Streptomyces coelicolor (strain ATCC BAA-471 / A3(2) / M145)
SCO4932	A0A076M7S3|Q9EWW1	SCO4932 Histidine ammonia-lyase	XIC_SC	0.00370014	1.83e-10	0.383397	0.92913	5.17e-11	0.255365	0.901461	0.363501	18.8024	18.6947	20.3348	20.2847	19.1453	18.9396	20.2193	20.4712	19.907	20.4343	19.5431	19.7157	Nitrogen_metabolism	Amino_acids_degradation	Intracellular	Streptomyces lividans TK24
SCO4984	Q93JL0|D6EXQ0	SCO4984 Putative aminotransferase	XIC	2.6e-06	0.323842	0.00790951	0.981112	0.234746	0.410664	0.841345	0.560585	17.7742	17.4254	17.684	17.8121	18.7983	18.4866	18.5688	17.5366	19.2862	18.6342	19.2764	18.3995	Nitrogen_metabolism	Amino_acids_degradation	Intracellular	Streptomyces coelicolor (strain ATCC BAA-471 / A3(2) / M145)
SCO4986	Q93JK8|D6EXP8	SCO4986 Putative D-aminoacylase	XIC	0.132282	0.00267621	0.000171491	0.919828	0.25162	0.250482	0.710122	0.737284	18.7238	19.0045	17.9737	18.135	17.6507	18.8857	17.6841	18.3022	17.9794	18.6843	17.6436	18.4461	Nitrogen_metabolism	Amino_acids_degradation	Intracellular	Streptomyces coelicolor (strain ATCC BAA-471 / A3(2) / M145)
SCO4987	D6EXP7	SCO4987 Putative D-amino acid deaminase	SC	8.46e-06	0.32509	0.262546	0.737089	0.00059171	0.477326	0.252902	0.0291169	14.75	12	13	15	3.5	8.5	12.75	11	5.75	13.75	7.5	6	Nitrogen_metabolism	Amino_acids_degradation	Intracellular	Streptomyces lividans TK24
SCO5140	Q9FBL8|D6EW53	SCO5140 Putative lysine decarboxylase	XIC_SC	1.44e-18	0.000452441	0.738433	0.942229	4.52e-06	0.514146	0.597951	0.81386	22.818	22.7514	21.7458	22.0047	21.8152	21.9549	21.6215	21.7567	20.5698	20.377	20.7198	20.6664	Nitrogen_metabolism	Amino_acids_degradation	Intracellular	Streptomyces coelicolor (strain ATCC BAA-471 / A3(2) / M145)
SCO5415	D6ET57	SCO5415 Isobutyryl-CoA mutase A	XIC_SC	3.58e-11	9.16e-08	4.48e-08	0.824167	0.404109	0.448282	0.834737	0.742771	21.2504	20.39	20.3796	19.7591	21.4772	20.6777	20.8537	19.8624	22.1106	21.4829	21.5523	21.1486	Nitrogen_metabolism	Amino_acids_degradation	Intracellular	Streptomyces lividans TK24
SCO5471	O86566|D6ET00	SCO5471 Glycine cleavage system H protein	XIC	0.319841	0.128783	0.480479	0.959241	0.135406	0.0496757	0.843089	0.195445	18.1434	14.4194	14.1226	15.4344	18.1189	14.7847	18.7263	15.8094	15.7117	19.7569	14.588	15.1512	Nitrogen_metabolism	Amino_acids_degradation	Intracellular	Streptomyces coelicolor (strain ATCC BAA-471 / A3(2) / M145)
SCO5519	Q9Z560|D6ERQ4	SCO5519 Proline dehydrogenase (FAD+ dpt)	XIC_SC	0.103124	6.64e-13	8.55e-08	0.942229	3.51e-12	0.0293362	0.67782	0.00575677	21.396	21.0022	22.7969	22.1731	21.5705	21.1298	22.6572	21.926	22.1312	21.5899	21.4151	21.676	Nitrogen_metabolism	Amino_acids_degradation	Intracellular	Streptomyces coelicolor (strain ATCC BAA-471 / A3(2) / M145)
SCO5523	O86505	SCO5523 Branched-chain-amino-acid aminotransferase	XIC	0.949436	0.226785	0.771937	0.714378	0.236937	0.00992647	0.288423	0.930709	14.4824	14.7215	14.0203	15.2147	15.7701	14.1183	14.5508	13.6776	14.5346	14.5948	14.2735	14.765	Nitrogen_metabolism	Amino_acids_degradation	Intracellular	Streptomyces coelicolor (strain ATCC BAA-471 / A3(2) / M145)
SCO5546	O86527|D6ERM6	SCO5546 4-hydroxyphenylacetate bifunctional isomerase/decarboxylase	XIC	0.000124222	4.33e-05	0.355238	0.85979	0.934085	0.841729	0.0923141	0.492305	18.8212	19.1212	18.6753	17.321	19.5294	19.3969	18.4834	18.2732	17.8498	18.56	17.499	16.5114	Nitrogen_metabolism	Amino_acids_degradation	Intracellular	Streptomyces coelicolor (strain ATCC BAA-471 / A3(2) / M145)
SCO5776	O50494	SCO5776 Glutamate binding protein	XIC	4.48e-20	0.521357	0.0442459	0.878834	0.994977	0.18946	0.827978	0.631119	14.7648	14.0831	14.2946	14.9344	13.8907	14.5751	14.3747	14.6178	20.16	21.7649	20.3788	21.9576	Nitrogen_metabolism	Amino_acids_degradation	Lipid anchored	Streptomyces coelicolor (strain ATCC BAA-471 / A3(2) / M145)
SCO5777	O50495|D6EP97	SCO5777 Glutamate uptake system	XIC_SC	0.000675636	7.59e-12	0.744581	0.975688	0.0021501	0.146383	0.593898	0.823811	22.8464	23.0461	23.8871	24.1892	22.7738	22.4929	23.7669	23.8762	22.998	22.6867	23.3961	23.1284	Nitrogen_metabolism	Amino_acids_degradation	Intracellular	Streptomyces coelicolor (strain ATCC BAA-471 / A3(2) / M145)
SCO5975	D6EMZ5|Q93JF2	SCO5975 Arginine deaminase ArcA2	XIC_SC	2.92e-15	8.55e-05	0.11594	0.943595	0.0236684	0.493877	0.82456	0.433011	21.4735	21.102	21.7097	21.6679	21.1357	21.0704	21.6855	21.3981	20.4259	20.4009	20.4005	20.4611	Nitrogen_metabolism	Amino_acids_degradation	Intracellular	Streptomyces lividans TK24
SCO5976	Q93JF1	SCO5976 Ornithine carbamoyltransferase ArcB	SC	1.57e-11	1.24e-08	0.041256	0.708976	0.00732041	0.563416	0.542832	0.179559	26.25	16.25	10.25	8.5	16.75	17.25	16.25	12.75	8.75	11.25	7.75	3.5	Nitrogen_metabolism	Amino_acids_degradation	Intracellular	Streptomyces coelicolor (strain ATCC BAA-471 / A3(2) / M145)
SCO6222	O86587|D6EJS9	SCO6222 Putative aminotransferase	XIC	0.00344743	1.4e-08	0.00052736	0.89997	0.0160914	0.550799	0.0869414	0.768296	18.0224	17.5821	18.246	18.1222	17.8969	16.8862	18.5449	18.4644	18.3145	17.2849	19.2819	18.8813	Nitrogen_metabolism	Amino_acids_degradation	Intracellular	Streptomyces coelicolor (strain ATCC BAA-471 / A3(2) / M145)
SCO6718	Q9X7M4|D6EF94	SCO6718 N(G),N(G)-dimethylarginine dimethylaminohydrolase (Dimethylargininase) (Dimethylarginine dimethylaminohydrolase) (EC 3.5.3.18)	XIC	0.106586	7.52e-07	0.848829	0.714378	0.000110797	0.473065	0.710147	0.974821	19.3718	18.867	17.3405	17.1844	19.047	19.2895	17.7728	18.1289	18.6453	18.389	18.6119	18.641	Nitrogen_metabolism	Amino_acids_degradation	Intracellular	Streptomyces coelicolor (strain ATCC BAA-471 / A3(2) / M145)
SCO6729	Q9X7N5|A0A076LVA3	SCO6729 Putative membrane protein	XIC	0.00344123	0.0893244	0.000183752	0.890302	0.772001	0.707829	0.34417	0.601005	17.1058	17.5234	16.9505	17.4692	16.3837	17.2663	16.4078	16.6307	16.5012	17.6799	16.5155	16.9714	Nitrogen_metabolism	Amino_acids_degradation	Intracellular /TMH start AFTER 60	Streptomyces coelicolor (strain ATCC BAA-471 / A3(2) / M145)
SCO6740	A0A076LV92|Q9X7P6	SCO6740 Putative D-amino acid oxidase	XIC	0.376991	0.0128316	0.0248722	0.928055	0.0359861	0.646403	0.726379	0.937617	19.3153	19.7663	19.2469	19.5528	18.5838	19.2894	19.4997	19.84	19.2075	19.3707	19.706	19.8079	Nitrogen_metabolism	Amino_acids_degradation	N-terminally anchored (No CS)	Streptomyces lividans TK24
SCO6800	Q9L232|D6EF14	SCO6800 2-amino-3-ketobutyrate CoA ligase	XIC_SC	1.35e-15	0.053095	1.03e-07	0.788681	3.98e-06	0.456423	0.823048	0.0462719	20.5172	20.5355	20.9367	20.096	20.7332	19.8276	20.9071	20.3581	19.998	19.2297	19.0131	18.4982	Nitrogen_metabolism	Amino_acids_degradation	Intracellular	Streptomyces coelicolor (strain ATCC BAA-471 / A3(2) / M145)
SCO6824	Q8CJL8	SCO6824 Putative phosphonopyruvate decarboxylase	XIC	8.75e-14	0.930616	0.453058	0.932834	0.499018	0.99671	0.934625	0.377074	14.3874	14.5474	14.8016	14.1494	14.1268	13.9665	14.4229	14.2305	17.7122	16.9546	16.7965	17.1431	Nitrogen_metabolism	Amino_acids_degradation	Intracellular	Streptomyces coelicolor (strain ATCC BAA-471 / A3(2) / M145)
SCO7034	Q8CJL2|D6EDN2	SCO7034 Aminotransferase	XIC_SC	3.89e-18	0.083299	0.000776737	0.975688	0.000343847	0.0397453	0.0405234	0.321321	17.7923	19.9922	17.8176	18.2065	14.8278	17.0265	16.6552	17.0628	21.7458	21.6063	20.5277	20.3825	Nitrogen_metabolism	Amino_acids_degradation	Intracellular	Streptomyces coelicolor (strain ATCC BAA-471 / A3(2) / M145)
SCO7471	Q93JC5|A0A076M146	SCO7471 Phenylacetate-CoA oxygenase PaaG subunit	XIC_SC	1.32e-08	3e-08	0.755425	0.667485	3.58e-06	0.963743	0.130772	0.775168	19.6452	19.2317	20.7898	21.2136	19.4998	19.1255	20.501	20.7171	19.2845	19.0679	18.966	18.9927	Nitrogen_metabolism	Amino_acids_degradation	Intracellular	Streptomyces coelicolor (strain ATCC BAA-471 / A3(2) / M145)
SCO7473	Q93JC3|D6EVM1	SCO7473 Phenylacetate-CoA oxygenase PaaI subunit	XIC_SC	2.13e-09	9.8e-11	0.0305121	0.850438	1.33e-05	0.0253971	0.205843	0.560317	20.0643	20.0511	21.2233	21.524	19.9581	19.3385	21.113	21.3637	19.9673	19.1244	20.0526	19.3128	Nitrogen_metabolism	Amino_acids_degradation	Intracellular	Streptomyces coelicolor (strain ATCC BAA-471 / A3(2) / M145)
SCO7644	D6ESV8|Q9F3P3	SCO7644 Putative ATP binding protein	XIC	0.00109323	0.000175879	0.434487	0.94142	0.0319154	0.602348	0.912592	0.588659	14.3971	14.1667	17.3303	17.0517	14.1209	14.5881	15.3277	16.8042	13.1554	14.4451	14.2005	13.8803	Nitrogen_metabolism	Amino_acids_degradation	Intracellular	Streptomyces lividans TK24
SCO0978	P58286|D6EVF3	SCO0978 Aspartate 1-decarboxylase (EC 4.1.1.11) (Aspartate alpha-decarboxylase) [Cleaved into: Aspartate 1-decarboxylase beta chain; Aspartate 1-decarboxylase alpha chain]	XIC	0.0320837	0.0179928	0.0343463	0.869171	0.00271326	0.78506	0.593311	0.613516	15.0448	14.4317	14.4426	13.9305	14.0808	14.4172	15.5503	14.1795	14.7578	13.7498	17.0424	15.8379	Nitrogen_metabolism	Amino_acids_degradation	Intracellular	Streptomyces coelicolor (strain ATCC BAA-471 / A3(2) / M145)
SCO5136	Q9F334|D6EW57	SCO5136 Succinyldiaminopimelate transaminase	XIC_SC	6.31e-15	3.15e-11	0.04236	0.814116	0.683599	0.0542146	0.88763	0.895019	21.5052	21.4765	22.2319	22.0742	21.6526	21.6798	22.1492	22.237	20.8713	20.5049	21.4687	21.0433	Nitrogen_metabolism	Amino_acids_degradation	Intracellular	Streptomyces coelicolor (strain ATCC BAA-471 / A3(2) / M145)
SCO5354	Q9ADB4	SCO5354 Homoserine dehydrogenase	SC	0.06951	0.532536	0.526549	0.806263	0.0323421	0.566511	0.948865	0.596132	48	46.5	43.25	50	39	37.25	52	43.5	51	51	50.5	43.5	Nitrogen_metabolism	Amino_acids_degradation	N-terminally anchored (No CS)	Streptomyces coelicolor (strain ATCC BAA-471 / A3(2) / M145)
SCO5520	D6ERQ3	SCO5520 1-pyrroline-5-carboxylate dehydrogenase (NAD+ dpt)	SC	0.36004	0.166941	6.48e-07	0.742203	3.2e-14	0.576069	0.28657	0.0491424	158.25	173.75	189.75	219.75	173.25	232.75	181.25	182.5	197	212.5	161.5	172.5	Nitrogen_metabolism	Amino_acids_degradation	Intracellular	Streptomyces lividans TK24
SCO5676	O86823|D6EQB7	SCO5676 4-aminobutyrate transaminase	XIC_SC	0.000123931	0.22768	0.0665057	0.876731	1.58e-18	0.154138	0.000920951	0.363473	22.1747	22.2235	23.174	22.9605	21.6689	22.3032	22.9811	22.7614	22.9731	23.5755	21.2794	21.2495	Nitrogen_metabolism	Amino_acids_degradation	Intracellular	Streptomyces coelicolor (strain ATCC BAA-471 / A3(2) / M145)
SCO6292	Q93RY0|A0A076LZZ5	SCO6292 Dihydropicolinate synthase	XIC_SC	1.07e-18	0.373577	0.104023	0.505464	1.03e-11	0.0711347	0.888992	0.220476	20.4103	19.5217	19.3707	18.7561	19.6196	19.9793	19.1782	18.6221	20.9335	20.8638	22.9279	23.2408	Nitrogen_metabolism	Amino_acids_degradation	Intracellular	Streptomyces coelicolor (strain ATCC BAA-471 / A3(2) / M145)
SCO2008	Q9S2J5	SCO2008 Branched chain amino acid binding protein	SC	8.45e-21	0.552068	0.076896	1.75e-06	1.96e-26	0.00729669	1	0.0220116	212	182	242	256.25	202	212	219	212.25	268.75	327.5	218.75	234.75	Nitrogen_metabolism	Amino_acids_uptake	Lipid anchored	Streptomyces coelicolor (strain ATCC BAA-471 / A3(2) / M145)
SCO2010	Q9S2J3|A0A076MBZ7	SCO2010 Branched chain amino acid transport permease	XIC_SC	0.000285607	0.0733793	0.838943	0.793455	2.02e-07	0.772239	0.907889	0.0579845	20.7196	20.3594	20.8989	20.9686	20.3768	20.1598	21.0659	21.4634	21.43	21.8234	21.0681	20.595	Nitrogen_metabolism	Amino_acids_uptake	Multi-transmembrane	Streptomyces coelicolor (strain ATCC BAA-471 / A3(2) / M145)
SCO2011	Q9S2J2|D6EKA6	SCO2011 Branched chain amino acid transport ATP-binding protein	XIC_SC	4.92e-07	2.22e-05	0.0890082	0.850438	7.54e-08	0.86334	0.952092	0.134184	22.2189	22.3884	22.6747	22.9889	22.0415	21.9471	22.9111	23.2265	23.0952	23.5467	22.9879	22.8114	Nitrogen_metabolism	Amino_acids_uptake	Intracellular	Streptomyces coelicolor (strain ATCC BAA-471 / A3(2) / M145)
SCO2831	Q9RDC0|D6EWM6	SCO2831 Probable amino acid ABC transporter protein	XIC	5.35e-06	0.00173631	7.17e-05	0.505464	0.0129741	0.575717	0.102125	0.913242	18.9684	16.3286	18.0334	16.9325	16.1042	14.7093	17.7015	17.1891	18.9106	16.8793	19.1109	18.681	Nitrogen_metabolism	Amino_acids_uptake	Intracellular	Streptomyces coelicolor (strain ATCC BAA-471 / A3(2) / M145)
SCO0217	A0A076MKV2|Q9RI31	SCO0217 NarH Nitrate reductase beta chain	SC	0.00573314	0.648975	0.397595	0.0916841	0.671658	0.577772	0.92975	0.010511	46.75	37.25	38.5	43	31.25	42	42	33.75	37.25	27	36	35	Nitrogen_metabolism	Nitrogen_assimilation	Intracellular	Streptomyces lividans TK24
SCO0218	Q9RI30|D6EHT8	SCO0218 NarJ2 nitrate reductase delta chain	XIC	0.441177	0.00319585	0.00122533	0.828191	0.00561702	0.810545	0.710486	0.889297	18.4888	17.5176	19.0523	18.5535	17.7358	17.1589	19.2757	18.6256	18.876	17.5645	18.3045	17.5452	Nitrogen_metabolism	Nitrogen_assimilation	Intracellular	Streptomyces coelicolor (strain ATCC BAA-471 / A3(2) / M145)
SCO2234	Q8CK02	SCO2234 glnE glutamate-ammonia-ligase adenylyltransferase	SC	0.0283513	6.11e-07	0.000411141	0.615869	0.13684	0.721917	0.731464	0.0586901	47.75	53.5	29.75	47.25	35.75	47.75	38	39	47.5	61.5	40.5	38	Nitrogen_metabolism	Nitrogen_assimilation	Intracellular	Streptomyces coelicolor (strain ATCC BAA-471 / A3(2) / M145)
SCO2473	Q9L2E6	SCO2473 Nitrate reductase	XIC	1.83e-07	4.77e-12	0.428929	0.683817	0.593418	0.211684	0.927207	0.72526	17.4657	18.6189	22.5473	22.3996	18.4366	18.4825	22.3654	22.1582	15.8833	13.661	20.3332	19.0674	Nitrogen_metabolism	Nitrogen_assimilation	Intracellular	Streptomyces coelicolor (strain ATCC BAA-471 / A3(2) / M145)
SCO2486	D6EEG0|Q9L2D3	SCO2486 NirB Nitrite reductase	XIC_SC	3.25e-13	1.25e-17	0.00446335	0.714378	3.03e-09	0.402852	0.84704	0.0244511	15.1368	14.6906	21.416	21.425	16.8193	14.37	21.33	21.3801	14.3811	14.3211	16.6714	14.3664	Nitrogen_metabolism	Nitrogen_assimilation	Intracellular	Streptomyces lividans TK24
SCO2487	D6EEF9	SCO2487 NirB Nitrite reductase large subunit	XIC_SC	4.71e-13	9.92e-18	0.0205265	0.828745	8.34e-09	0.283201	0.244485	0.23573	13.9572	13.9745	22.1722	21.7959	16.4689	15.7783	22.4209	21.8606	13.9799	13.8618	17.2631	14.048	Nitrogen_metabolism	Nitrogen_assimilation	Intracellular	Streptomyces lividans TK24
SCO2488	D6EEF8|Q9L2D1	SCO2488 NirC Nitrite reductase small subunit	XIC	0.000819631	9.59e-09	0.292004	0.570565	0.000762727	0.0879259	0.419277	0.559154	13.3263	14.6959	17.6114	17.8963	14.7395	14.5371	18.3054	16.2599	14.872	13.7622	15.2604	14.5006	Nitrogen_metabolism	Nitrogen_assimilation	Intracellular	Streptomyces lividans TK24
SCO2553	Q9RDD8|D6ED50	SCO2553 Nitronate monooxygenase	XIC_SC	1.75e-21	4.24e-06	8.04e-05	0.94024	0.0367113	0.0624574	0.984264	0.790314	20.9171	20.978	21.2876	21.4841	21.0578	21.5804	21.1869	21.6291	19.6371	19.8246	20.0138	20.1281	Nitrogen_metabolism	Nitrogen_assimilation	Intracellular	Streptomyces coelicolor (strain ATCC BAA-471 / A3(2) / M145)
SCO2959	Q9L1T6|A0A076MCZ6	SCO2959 Putative nitrate extrusion protein	XIC_SC	2.69e-11	7.78e-17	0.0297067	0.486387	9.02e-05	0.660889	0.0254344	0.129054	16.9181	14.8777	21.7669	22.564	17.9661	15.169	21.4765	21.8297	14.6178	14.4382	17.5258	16.9221	Nitrogen_metabolism	Nitrogen_assimilation	Multi-transmembrane	Streptomyces coelicolor (strain ATCC BAA-471 / A3(2) / M145)
SCO4947	Q9EWF3|A0A076M7Q7	SCO4947 NarG3 Nitrate reductase subunit alpha	XIC_SC	0.0793098	9.73e-09	0.908169	0.89997	0.0193951	0.802483	0.221802	0.866292	15.7888	16.7744	19.7602	19.3955	15.9124	15.8229	19.7307	18.9522	15.9437	16.853	18.0554	17.0013	Nitrogen_metabolism	Nitrogen_assimilation	Intracellular	Streptomyces coelicolor (strain ATCC BAA-471 / A3(2) / M145)
SCO4949	Q9EWF5	SCO4949 NarJ3 Nitrate reductase delta chain	XIC	0.78671	0.0629192	0.725802	0.83379	0.0351549	0.257364	0.684256	0.506465	14.575	14.2912	14.4434	14.8093	14.128	15.2788	14.2368	14.8723	13.8488	14.0724	16.1999	14.9453	Nitrogen_metabolism	Nitrogen_assimilation	Intracellular	Streptomyces coelicolor (strain ATCC BAA-471 / A3(2) / M145)
SCO5583	Q9ZBP6|D6ERI6	SCO5583 AmtB Ammonium transporter	XIC_SC	3.17e-07	2.44e-13	0.355917	0.793455	0.000162835	0.880565	0.565742	0.497158	20.1995	20.9494	24.3099	25.1274	22.2759	21.2113	23.351	24.8131	16.4973	16.9359	23.3452	23.6468	Nitrogen_metabolism	Nitrogen_assimilation	Multi-transmembrane	Streptomyces coelicolor (strain ATCC BAA-471 / A3(2) / M145)
SCO5585	A0A076M600|O69873	SCO5585 glnD Protein PII uridylyltransferase	XIC_SC	4.22e-07	1.16e-16	0.748609	0.500483	0.615363	0.560381	0.966566	0.265194	16.7572	17.1831	22.6134	23.3473	17.5126	16.027	22.1634	22.772	13.5355	13.9137	21.2897	19.5388	Nitrogen_metabolism	Nitrogen_assimilation	Intracellular	Streptomyces lividans TK24
SCO0213	Q9RI35|D6EHU4	SCO0213 Nitrate/nitrite transporter	XIC	0.0981356	0.0326728	0.0377245	0.981112	0.0356172	0.00992647	0.57389	0.567905	19.5483	20.7952	18.6204	19.4795	19.2161	19.8278	18.3553	19.7789	20.2358	19.184	20.0387	19.8165	Nitrogen_metabolism	Nitrogen_assimilation	Multi-transmembrane	Streptomyces coelicolor (strain ATCC BAA-471 / A3(2) / M145)
SCO0215	Q9RI33	SCO0215 Nitro-reductase	XIC	0.0785434	3.86e-05	0.478627	0.493932	0.304563	0.472383	0.0489378	0.00522739	19.2838	19.6742	20.1686	20.0599	19.3491	18.9487	19.8352	19.8738	20.0419	18.7581	19.3204	20.0281	Nitrogen_metabolism	Nitrogen_assimilation	Intracellular	Streptomyces coelicolor (strain ATCC BAA-471 / A3(2) / M145)
SCO0216	Q9RI32	SCO0216 NarG2 Nitrate reductase alpha subunit	XIC	0.000440048	0.385932	0.965216	0.883553	0.0712851	0.897732	0.882427	0.43093	15.1697	14.4942	14.1812	14.5505	14.5732	13.5846	13.5776	14.2685	14.5718	15.8542	17.3727	16.8733	Nitrogen_metabolism	Nitrogen_assimilation	Intracellular	Streptomyces coelicolor (strain ATCC BAA-471 / A3(2) / M145)
SCO0888	Q9RD22|D6EWU1	SCO0888 Putative NADPH-dependent FMN reductase	XIC_SC	4.37e-05	8.11e-06	1.77e-08	0.932834	0.0278342	0.931418	0.00724627	0.930917	20.9909	17.3405	20.8841	19.7167	20.02	15.9552	21.668	20.4173	19.2909	15.4975	19.2506	17.4528	Nitrogen_metabolism	Nitrogen_assimilation	Intracellular	Streptomyces coelicolor (strain ATCC BAA-471 / A3(2) / M145)
SCO2093	Q9S2W3|A0A076MFN3	SCO2093 Uncharacterized protein	XIC	1.23e-05	0.806852	0.00519893	0.857068	0.00692352	0.784855	0.986015	0.571992	18.5494	17.6866	17.091	16.9769	17.3514	16.2171	17.6568	16.7632	15.7224	15.3122	17.0727	15.74	Nitrogen_metabolism	Nitrogen_assimilation	Intracellular	Streptomyces coelicolor (strain ATCC BAA-471 / A3(2) / M145)
SCO4699	A0A076M8D3	SCO4699 Putative Rhs protein	XIC	0.00017266	0.864743	0.190499	0.981112	0.826811	0.776242	0.862249	0.906994	16.5363	17.2272	16.2111	18.164	16.9267	17.8539	16.4744	17.3217	14.6677	14.8323	14.475	14.7026	Nitrogen_metabolism	Protein_degradation	Intracellular	Streptomyces lividans TK24
SCO2637	Q9L1Z8	SCO2637 Serine protease	XIC_SC	7.1e-31	1.38e-15	0.590347	0.570565	1.73e-12	0.257665	0.000256569	1.83e-05	20.53	20.4942	19.2713	19.0478	20.0812	21.1202	19.5836	18.8534	23.1197	23.1589	23.2514	23.4296	Nitrogen_metabolism	Protein_degradation	Secretory(released) (with CS)	Streptomyces coelicolor (strain ATCC BAA-471 / A3(2) / M145)
SCO0543	Q9RK67|D6EDH9	SCO0543 Possible peptidase	XIC	0.302128	0.000168307	0.00115048	0.793455	0.774569	0.371426	0.269383	0.315093	16.8057	14.733	14.9061	14.0626	16.1582	14.8491	14.2483	14.811	15.4491	14.734	14.8729	13.643	Nitrogen_metabolism	Protein_degradation	N-terminally anchored (No CS)	Streptomyces coelicolor (strain ATCC BAA-471 / A3(2) / M145)
SCO0571	D6EDF0|Q93RZ9	SCO0571 Putative peptidase	XIC_SC	0.0118599	1.06e-11	0.385314	0.975688	0.0036777	0.994726	0.343716	0.551763	18.659	18.7916	18.328	17.9637	18.939	19.0531	18.4232	18.1396	19.0403	18.9047	17.6872	17.6405	Nitrogen_metabolism	Protein_degradation	Intracellular	Streptomyces lividans TK24
SCO0575	D6EDE6|Q93RZ5	SCO0575 Peptidase E	XIC	0.0077406	0.0481655	0.00259446	0.999212	0.0207006	0.596204	0.469934	0.898417	18.6424	18.0516	18.8465	18.0167	19.0817	18.9534	19.1105	18.7355	19.3275	19.0641	18.7176	17.8154	Nitrogen_metabolism	Protein_degradation	Intracellular	Streptomyces lividans TK24
SCO0762	P61152|D6EYB7	SCO0762 Subtilase-type protease inhibitor	XIC	3.48e-07	0.934595	3.52e-05	0.765354	0.0927572	0.171629	0.125474	0.9563	21.461	20.0755	21.3906	20.6952	22.0689	21.2318	22.02	21.6229	21.2641	20.6813	20.5629	20.5771	Nitrogen_metabolism	Protein_degradation	Secretory(released) (with CS)	Streptomyces coelicolor (strain ATCC BAA-471 / A3(2) / M145)
SCO1074	D6ETY2	SCO1074 Peptidase	SC	0.105896	5.2e-07	0.00967387	0.521756	0.000881466	0.404971	0.991256	0.0889249	83	58.25	68.25	64.25	77.5	74.5	73.25	62.5	75.25	80.75	56.5	47.5	Nitrogen_metabolism	Protein_degradation	Intracellular	Streptomyces lividans TK24
SCO1086	A0A076M8K6|Q9K3R2	SCO1086 Transglutaminase-like enzyme	XIC	2.02e-06	0.0137794	0.0017912	0.765354	3.72e-05	0.10395	0.0903956	0.40179	18.295	18.6808	18.3845	17.4644	17.4614	17.7036	18.2917	17.5299	16.9168	15.7393	18.3754	17.2133	Nitrogen_metabolism	Protein_degradation	Intracellular	Streptomyces lividans TK24
SCO1230	D6ESC6	SCO1230 Secreted tripeptidylaminopeptidase	XIC_SC	0.00312145	1.2e-06	3.37e-06	0.85188	0.00343059	0.378515	0.0515912	0.560585	21.1582	21.1578	21.733	22.8645	21.495	22.4443	21.4608	22.6387	21.6702	21.9002	22.2907	23.2665	Nitrogen_metabolism	Protein_degradation	Secretory(released) (with CS)	Streptomyces lividans TK24
SCO1352	P0A3Z3|A0A076M9B6	SCO1352 Xaa-Pro aminopeptidase 2	XIC	0.0237591	0.0180212	0.884193	0.990746	0.699935	0.367428	0.595544	0.945421	17.36	17.703	16.6334	16.3724	16.4939	17.774	16.6077	16.6726	19.0743	18.3241	17.9893	16.811	Nitrogen_metabolism	Protein_degradation	Intracellular	Streptomyces coelicolor (strain ATCC BAA-471 / A3(2) / M145)
SCO1640	D6ENL8	SCO1640 Proteasome accessory factor A	SC	0.0076475	0.0988703	0.0115873	0.629539	0.010003	0.505661	0.723616	0.191864	77.5	73	68	78	60	74	72.5	70.5	77	99.25	67.5	74.75	Nitrogen_metabolism	Protein_degradation	Intracellular	Streptomyces lividans TK24
SCO1643	A0A076MGS5	SCO1643 Proteasome subunit alpha	SC	1.44e-11	0.0300239	6.52e-14	0.761996	1.16e-05	0.000531076	8.07e-05	0.6665	79.75	134.5	69	95.5	70.5	93.5	83	70.25	52	80.5	73.5	80	Nitrogen_metabolism	Protein_degradation	Intracellular	Streptomyces lividans TK24
SCO1644	Q7AKQ5	SCO1644 Proteasome subunit beta	SC	3.41e-12	0.482696	2.95e-08	0.96272	3.42e-06	1.08e-09	0.16733	0.596132	105.75	159	93.25	132.5	76.25	97.5	97.25	116.25	111.75	118	136	110.25	Nitrogen_metabolism	Protein_degradation	Intracellular	Streptomyces coelicolor (strain ATCC BAA-471 / A3(2) / M145)
SCO1646	Q7AKQ4|A0A076MCX7	SCO1646 Prokaryotic ubiquitin-like protein Pup	XIC	0.433074	8.62e-06	0.752554	0.878834	7.38e-06	0.0158603	0.668257	0.523376	21.9605	21.7212	20.7416	20.074	21.7614	21.9553	21.0193	20.6141	20.7308	21.2976	20.9602	21.8762	Nitrogen_metabolism	Protein_degradation	Intracellular	Streptomyces coelicolor (strain ATCC BAA-471 / A3(2) / M145)
SCO1647	A0A076M8L1|O87595	SCO1647 Proteasome accessory factor PafA2	XIC_SC	6.05e-08	0.190108	0.141803	0.824167	8.38e-06	0.825764	0.710147	0.206969	22.8041	23.3079	22.3894	22.2618	22.1619	22.1626	22.1905	22.289	22.6566	22.7321	22.8833	23.1461	Nitrogen_metabolism	Protein_degradation	Intracellular	Streptomyces lividans TK24
SCO1648	Q9RJ58	SCO1648 Proteasome-associated ATPase	XIC_SC	3.76e-24	0.858814	0.634439	0.974015	0.798475	0.589373	0.143542	0.497158	14.6089	14.7	14.6868	14.9894	14.7676	13.8118	14.067	14.6424	20.5974	19.9646	20.2037	20.1129	Nitrogen_metabolism	Protein_degradation	Intracellular	Streptomyces coelicolor (strain ATCC BAA-471 / A3(2) / M145)
SCO1676	D6EMR6	SCO1676 Peptidase	SC	9.48e-14	0.000203641	0.75006	0.861094	0.00142423	0.311765	1	0.492466	60	49	42.25	42.75	42.75	53.25	49	50.75	37.5	41.5	26	26.75	Nitrogen_metabolism	Protein_degradation	Intracellular	Streptomyces lividans TK24
SCO1796	D6ELM6	SCO1796 Regulator of protease activity HflC	XIC_SC	1.58e-25	0.297881	0.811174	0.917008	0.398673	0.389749	0.594464	0.877602	20.1667	20.916	21.0202	21.1149	20.4571	20.6055	20.6239	20.5565	14.8179	14.5941	14.8751	14.5236	Nitrogen_metabolism	Protein_degradation	N-terminally anchored (with CS)	Streptomyces lividans TK24
SCO1816	D6ELK7	SCO1816 Predicted Zn-dependent protease	XIC_SC	1.54e-05	6.59e-05	0.393611	0.876731	0.0421463	0.658962	0.407558	0.571035	17.1668	17.162	15.9489	14.7276	17.3602	17.6411	16.0266	14.4669	14.6061	14.6213	14.1889	14.541	Nitrogen_metabolism	Protein_degradation	Intracellular	Streptomyces lividans TK24
SCO1824	Q9RJ44|D6ELJ8	SCO1824 Secreted subtilisin-like protease	XIC_SC	1.12e-20	0.218452	0.0206597	0.901937	2.46e-06	0.481186	0.576183	0.890025	19.6135	19.8358	19.0069	19.3795	19.3892	19.729	18.8453	19.2517	21.2534	21.1266	21.755	21.975	Nitrogen_metabolism	Protein_degradation	Secretory(released) (with CS)	Streptomyces coelicolor (strain ATCC BAA-471 / A3(2) / M145)
SCO1948	Q9Z517|D6EKH0	SCO1948 Putative zinc-binding carboxypeptidase	XIC	0.121215	0.207498	0.0318313	0.83379	0.0333518	0.481327	0.801968	0.46148	13.8773	14.5964	14.9683	14.6179	14.2701	14.9423	13.3435	14.8478	15.0665	15.8632	14.298	14.5309	Nitrogen_metabolism	Protein_degradation	Secretory(released) (with CS)	Streptomyces coelicolor (strain ATCC BAA-471 / A3(2) / M145)
SCO1989	D6EKC9|Q9S2L4	SCO1989 Probable proline iminopeptidase	XIC_SC	1.39e-09	0.0142283	0.168855	0.975402	0.596296	0.433688	0.761846	0.0913403	16.0556	14.6908	15.8811	15.7879	15.9523	16.3065	16.5421	16.2349	13.7164	14.1486	15.1396	14.2356	Nitrogen_metabolism	Protein_degradation	Intracellular	Streptomyces lividans TK24
SCO2018	A0A076M5V6|Q9S2I5	SCO2018 Aminopeptidase	XIC_SC	2.8e-15	5.13e-18	1.11e-05	0.878414	1.17e-09	0.189646	0.531974	0.882733	22.7889	23.0297	21.2955	21.5602	22.655	23.0878	21.0568	21.6999	23.1665	23.2872	22.8049	23.1175	Nitrogen_metabolism	Protein_degradation	Intracellular	Streptomyces lividans TK24
SCO2188	A0A076M778|Q9S2P8	SCO2188 Putative peptidase	XIC	2.26e-20	4.68e-08	0.000136509	0.984552	1.87e-07	0.0507777	0.60654	0.58767	16.3693	17.8745	18.1874	18.8745	15.8784	16.9454	18.1647	18.9614	14.4082	14.3355	13.8629	13.9908	Nitrogen_metabolism	Protein_degradation	N-terminally anchored (No CS)	Streptomyces lividans TK24
SCO2446	D6EEK1	SCO2446 Putative secreted peptidase	XIC	0.000527194	0.314281	0.445442	0.955502	0.0681997	0.833947	0.691981	0.523493	16.8836	16.0244	15.1117	15.2216	16.5582	16.6759	16.6098	15.0735	13.7846	14.2908	15.1327	14.5849	Nitrogen_metabolism	Protein_degradation	Secretory(released) (with CS)	Streptomyces lividans TK24
SCO2529	D6EEB6	SCO2529 Putative metalloprotease	XIC_SC	4.27e-11	2.57e-05	3.48e-10	0.942229	0.123987	0.199561	0.101838	0.169753	19.1911	20.9345	19.593	19.9144	20.5825	21.9764	19.9138	20.6358	18.6694	20.2483	17.979	19.7707	Nitrogen_metabolism	Protein_degradation	Intracellular	Streptomyces lividans TK24
SCO2549	Q9RDE2	SCO2549 Protease	SC	0.122683	1.66e-19	6.23e-12	0.348914	0.747116	0.716162	0.0500147	0.0268659	178	193.25	141.5	169.75	156	214	143.25	152.5	168.75	224	156	159.25	Nitrogen_metabolism	Protein_degradation	Intracellular	Streptomyces coelicolor (strain ATCC BAA-471 / A3(2) / M145)
SCO2582	D6ED20|Q9RDK4	SCO2582 Membrane metalloendopeptidase	XIC_SC	5.36e-14	5.28e-06	4.64e-12	0.895832	0.000339008	0.635494	0.593311	0.471562	21.7965	22.337	21.2896	22.0847	22.269	23.1309	21.6541	22.3429	22.553	23.2605	22.4236	23.4495	Nitrogen_metabolism	Protein_degradation	Intracellular	Streptomyces lividans TK24
SCO2617	Q9F316	SCO2617 ATP-dependent Clp protease ATP-binding subunit ClpX	XIC_SC	3.73e-09	8.63e-07	0.000762799	0.922401	0.423091	0.109321	0.372109	0.633001	20.5753	20.568	21.0114	20.9488	20.4957	19.685	21.0031	20.5729	21.4069	20.7769	21.644	21.4853	Nitrogen_metabolism	Protein_degradation	Intracellular	Streptomyces coelicolor (strain ATCC BAA-471 / A3(2) / M145)
SCO2618	A0A076ME08|Q9ZH58	SCO2618 Endopeptidase Clp2	SC	0.00161012	0.265627	1	0.854829	0.000534306	1	0.771868	0.0844628	56.5	52.75	45	50.5	43.75	41	51.75	52.25	56.75	68.75	56.75	45.75	Nitrogen_metabolism	Protein_degradation	Intracellular	Streptomyces lividans TK24
SCO2619	A0A076MA95|Q9F315	SCO2619 ATP-dependent Clp1	XIC_SC	2.18e-11	0.00015841	0.0195366	0.887616	0.00204645	0.0886571	0.150814	0.0461847	23.0716	23.9405	23.5664	23.5138	22.5738	22.6615	23.4742	23.2053	23.7567	23.8967	23.7989	24.247	Nitrogen_metabolism	Protein_degradation	Intracellular	Streptomyces lividans TK24
SCO2635	Q9L200	SCO2635 Aminopeptidase N	XIC	1.34e-14	0.865776	0.186861	0.857868	0.819555	0.596014	0.974817	0.544637	14.2198	14.8371	14.3345	14.6576	13.9864	14.4372	14.5806	14.1643	18.8802	19.2296	17.8779	19.5486	Nitrogen_metabolism	Protein_degradation	Intracellular	Streptomyces coelicolor (strain ATCC BAA-471 / A3(2) / M145)
SCO2643	Q9L1Z2	SCO2643 Aminopeptidase N	XIC	2.34e-16	0.00173586	0.935127	0.788681	3.38e-05	0.803994	0.912592	0.597115	14.1791	14.0061	14.5269	13.9977	13.9267	14.3149	13.757	13.7561	17.394	16.848	19.734	20.3819	Nitrogen_metabolism	Protein_degradation	Intracellular	Streptomyces coelicolor (strain ATCC BAA-471 / A3(2) / M145)
SCO2761	Q9RDG7	SCO2761 Putative secreted tripeptidyl aminopeptidase	XIC	1.09e-05	0.113848	0.135717	0.85188	0.0138569	0.137212	0.887919	0.10213	21.6267	21.2507	21.3704	21.3229	21.8168	22.6091	21.536	21.482	22.0369	22.1327	21.8438	22.7028	Nitrogen_metabolism	Protein_degradation	N-terminally anchored (with CS)	Streptomyces coelicolor (strain ATCC BAA-471 / A3(2) / M145)
SCO2916	Q9S2G5|D6EWF2	SCO2916 ATP-dependent Clp protease adapter protein ClpS	XIC	0.0671169	0.113515	0.00147903	0.793455	0.045546	0.276077	0.865021	0.847539	16.679	16.9753	16.3595	16.311	16.9377	17.6439	16.2579	17.1709	16.155	16.9882	16.568	17.1758	Nitrogen_metabolism	Protein_degradation	Intracellular	Streptomyces coelicolor (strain ATCC BAA-471 / A3(2) / M145)
SCO2920	Q9S2G1|D6EWE8	SCO2920 Secreted protease	XIC_SC	1.58e-25	0.000816285	0.356274	0.980965	0.000427694	0.778434	0.583314	0.563664	22.2685	22.3636	22.1492	22.0397	22.3369	22.629	21.8868	21.846	24.5215	24.5778	24.5685	24.7496	Nitrogen_metabolism	Protein_degradation	N-terminally anchored (with CS)	Streptomyces coelicolor (strain ATCC BAA-471 / A3(2) / M145)
SCO3193	Q9KYV2|A0A076M4N6	SCO3193 Peptidase family S58	XIC	3.64e-05	0.012385	3.94e-06	0.993183	0.038476	0.999965	0.490581	0.576429	18.7658	19.4961	18.3763	18.9813	18.6502	19.6824	18.4197	18.7188	19.1098	19.7704	19.2311	19.9044	Nitrogen_metabolism	Protein_degradation	Intracellular	Streptomyces coelicolor (strain ATCC BAA-471 / A3(2) / M145)
SCO3373	Q9S6T8|D6EQR3	SCO3373 Clp-family ATP-binding protease	XIC_SC	2.82e-13	3.15e-10	0.049388	0.793455	2.84e-06	0.00992647	0.579278	0.0536143	24.5037	24.7441	24.7773	24.6997	24.0878	23.4483	24.7171	24.5676	24.8386	24.7286	25.1086	25.1449	Nitrogen_metabolism	Protein_degradation	Intracellular	Streptomyces coelicolor (strain ATCC BAA-471 / A3(2) / M145)
SCO3540	Q7AKL3|D6EQJ7	SCO3540 Proteinase	XIC	4.31e-05	0.000121145	0.217658	0.906031	5.7e-08	0.497355	0.735477	0.0428308	14.565	15.2778	16.9283	17.4627	15.8273	15.612	17.0558	18.2633	15.6036	16.5439	15.2492	14.0421	Nitrogen_metabolism	Protein_degradation	Lipid anchored	Streptomyces coelicolor (strain ATCC BAA-471 / A3(2) / M145)
SCO3567	Q8CJW3|D6EQH0	SCO3567 Putative serine protease	XIC	1.19e-05	7.07e-07	0.852028	0.887616	0.00533015	0.0139859	0.686446	0.0343235	16.2114	18.8754	18.0845	18.193	15.985	14.0774	17.836	17.7773	15.6087	15.6976	17.1504	16.6964	Nitrogen_metabolism	Protein_degradation	Multi-transmembrane	Streptomyces coelicolor (strain ATCC BAA-471 / A3(2) / M145)
SCO3580	Q8CJW2|D6EQF8	SCO3580 Putative transpeptidase	XIC_SC	3.82e-09	9.73e-08	2.37e-07	0.907534	0.00016364	0.708538	0.0282701	0.642542	20.5104	19.7119	20.6711	20.4914	20.1678	19.352	20.8058	20.4774	19.8856	19.4038	19.8439	19.5531	Nitrogen_metabolism	Protein_degradation	Secretory(released) (with CS)	Streptomyces coelicolor (strain ATCC BAA-471 / A3(2) / M145)
SCO3610	D6EPL8	SCO3610 Peptide hydrolase	SC	0.00428042	0.335983	0.74868	0.875615	0.32513	0.987487	0.267966	1	37.75	39.5	35.25	30.75	31.75	33	36.75	32	40	44.75	41.75	37.25	Nitrogen_metabolism	Protein_degradation	Intracellular	Streptomyces lividans TK24
SCO3801	D6ENC2	SCO3801 Probable M18 family aminopeptidase 2	SC	0.945365	0.000139703	0.504352	0.877189	0.110167	0.948647	0.379784	1	30.25	32.75	28.25	27.25	29.5	32.5	27.5	26.75	30.75	39	24	22	Nitrogen_metabolism	Protein_degradation	Intracellular	Streptomyces lividans TK24
SCO3855	Q9XA09|D6EME5	SCO3855 Membrane associated serine protease	XIC	0.708677	0.023636	0.0560065	0.849747	0.438626	0.655446	0.802381	0.647627	16.7888	18.4004	15.5722	15.9652	16.2034	17.2275	15.2244	17.2873	16.1866	17.1034	16.0033	15.6872	Nitrogen_metabolism	Protein_degradation	Multi-transmembrane	Streptomyces coelicolor (strain ATCC BAA-471 / A3(2) / M145)
SCO3970	D6EM38	SCO3970 Xaa-Pro aminopeptidase 1	SC	0.0851076	2.08e-32	0.618344	0.552523	4.71e-12	0.902819	0.600183	0.0294257	123.25	105.25	98	104.5	121.75	132	100.75	91	129.75	139.5	77	63.25	Nitrogen_metabolism	Protein_degradation	Intracellular	Streptomyces lividans TK24
SCO3977	Q93J30|A0A076M0K2	SCO3977 Protease	XIC_SC	2.49e-09	0.204055	0.095879	0.793455	0.0200167	0.474316	0.878124	0.880541	19.9453	20.4954	20.0997	20.4296	19.3022	19.6894	20.0619	20.2555	21.1905	21.103	20.9211	20.9762	Nitrogen_metabolism	Protein_degradation	Intracellular /TMH start AFTER 60	Streptomyces coelicolor (strain ATCC BAA-471 / A3(2) / M145)
SCO4273	D6EIS9|Q9KXW8	SCO4273 Putative metallopeptidase	XIC	0.000103783	0.0972942	0.952954	0.913303	0.772581	0.0522871	0.668539	0.927476	17.043	17.2077	17.2023	17.6027	16.9959	17.232	17.2589	18.1306	16.6985	15.7288	16.8531	16.0351	Nitrogen_metabolism	Protein_degradation	Lipid anchored	Streptomyces lividans TK24
SCO4439	A0A076M985|Q9KZY7	SCO4439 Putative D-alanyl-D-alanine carboxypeptidase	SC	0.91334	2.97e-10	0.000233066	0.990123	3.16e-07	0.510674	1	0.017615	64.75	41	44	42	54.25	45	53.25	44	60.75	65	39.75	27.75	Nitrogen_metabolism	Protein_degradation	Intracellular	Streptomyces lividans TK24
SCO4609	Q9F2V2|D6EFH4	SCO4609 Protease HtpX homolog 2	XIC_SC	1.09e-11	0.0605919	0.255017	0.980965	0.0212866	0.816919	0.691083	0.733026	19.0188	19.0143	19.2139	19.3876	19.0351	19.7619	18.8753	19.3368	16.6393	17.6105	15.6711	15.5091	Nitrogen_metabolism	Protein_degradation	Multi-transmembrane	Streptomyces coelicolor (strain ATCC BAA-471 / A3(2) / M145)
SCO4724	Q7AKJ0|D6EE37	SCO4724 Methionine aminopeptidase	XIC	2.32e-15	7.8e-09	0.141245	0.922401	0.000719722	0.690516	0.275304	0.909465	20.5087	20.4404	20.409	20.1787	20.6285	20.6067	20.3327	19.9627	19.7351	19.8174	18.9453	18.8308	Nitrogen_metabolism	Protein_degradation	Intracellular	Streptomyces coelicolor (strain ATCC BAA-471 / A3(2) / M145)
SCO4883	Q9AK43|A0A076M0F9	SCO4883 Putative peptidase	XIC_SC	3.37e-06	9.37e-06	0.00229722	0.938805	0.000218872	0.423236	0.179952	0.427074	18.7491	17.9515	19.8218	19.3941	19.6429	19.2813	19.9298	19.5785	19.9447	19.3133	19.5869	19.8809	Nitrogen_metabolism	Protein_degradation	Intracellular	Streptomyces coelicolor (strain ATCC BAA-471 / A3(2) / M145)
SCO5122	D6EW71	SCO5122 Peptidase	XIC_SC	0.00364421	0.662178	0.581542	0.94142	0.503615	0.746088	0.928523	0.972159	15.8203	16.3559	15.8282	15.7349	15.2016	16.3113	16.3879	17.3386	14.4423	14.2492	14.371	14.2989	Nitrogen_metabolism	Protein_degradation	Intracellular	Streptomyces lividans TK24
SCO5149	A0A076M3M9|Q9FBK9	SCO5149 Putative protease	XIC	7.23e-08	0.0174519	0.966896	0.570565	0.0324163	0.110971	0.492759	0.877171	18.4935	18.2796	17.7609	17.4885	17.9263	18.644	17.8502	18.1137	17.072	17.0556	17.3815	16.9526	Nitrogen_metabolism	Protein_degradation	Intracellular /TMH start AFTER 60	Streptomyces lividans TK24
SCO5179	Q9FCK9|D6EW13	SCO5179 Peptidase	XIC	4.22e-11	4.16e-06	2.31e-09	0.990746	0.000756616	0.00162645	0.0075387	0.0133318	16.9759	20.1211	18.3529	19.0056	16.8414	18.2571	18.4481	19.6523	19.3626	19.8037	20.0327	20.2367	Nitrogen_metabolism	Protein_degradation	Lipid anchored	Streptomyces coelicolor (strain ATCC BAA-471 / A3(2) / M145)
SCO5285	D6EUK1|Q9EVK2	SCO5285 ATP-dependent protease	XIC	0.265672	5.14e-10	0.0045162	0.714378	0.00680955	0.9174	0.364601	0.910633	16.6746	15.264	17.4332	17.1855	15.9103	14.6493	17.3363	16.6609	15.2018	14.3054	18.2639	17.8694	Nitrogen_metabolism	Protein_degradation	Intracellular	Streptomyces lividans TK24
SCO5447	D6ET24|Q9L1F8	SCO5447 Putative neutral zinc metalloprotease	XIC	4.08e-10	2.5e-07	0.191837	0.973417	7.65e-09	0.748861	0.999158	0.60986	14.1072	14.2713	14.7009	14.7098	14.6829	14.6834	13.8721	14.8628	14.0301	15.2143	19.603	19.9486	Nitrogen_metabolism	Protein_degradation	Secretory(released) (with CS)	Streptomyces lividans TK24
SCO5695	A0A076LVX4|Q9KYS0	SCO5695 Putative zinc metalloprotease SCO5695	SC	0.0416091	0.757621	0.17726	0.728188	0.00430172	0.73766	0.42481	0.325316	24.25	19	21.75	27.25	22.5	23.25	24	32.75	21.25	27	17.5	17.75	Nitrogen_metabolism	Protein_degradation	Multi-transmembrane	Streptomyces lividans TK24
SCO5722	O86642	SCO5722 Serine protease	XIC	0.0481834	0.927008	0.964869	0.814738	0.73157	0.714524	0.569229	0.560317	15.7387	15.8355	15.2997	14.7104	14.324	14.9879	14.2713	15.8893	18.2297	15.2296	16.611	18.1387	Nitrogen_metabolism	Protein_degradation	LPxTG Cell-wall anchored	Streptomyces coelicolor (strain ATCC BAA-471 / A3(2) / M145)
SCO5731	O86650	SCO5731 Putative secreted serine protease	XIC	0.0140832	0.756324	0.628198	0.937269	0.00028191	0.648158	0.71983	0.644014	16.5354	16.7351	18.9785	19.1279	20.6176	19.4124	16.5403	17.7033	20.1042	19.1078	20.1485	18.9065	Nitrogen_metabolism	Protein_degradation	C-terminally anchored (with CS)	Streptomyces coelicolor (strain ATCC BAA-471 / A3(2) / M145)
SCO5738	O86835|D6EQ57	SCO5738 Protease	XIC_SC	2.13e-14	0.00242975	4.64e-06	0.996388	0.00105539	0.194495	0.657949	0.282296	20.1742	19.5065	20.2498	19.968	19.8906	19.2999	20.2878	19.917	19.079	19.0531	19.073	18.7783	Nitrogen_metabolism	Protein_degradation	Intracellular	Streptomyces coelicolor (strain ATCC BAA-471 / A3(2) / M145)
SCO5837	D6EP35	SCO5837 Zinc protease	SC	0.00373648	2.89e-13	0.930087	0.674759	0.115764	0.731508	0.228328	0.804491	124.25	124.5	94	92.5	124	131.25	109.25	94.75	100.75	114.25	96.5	94.5	Nitrogen_metabolism	Protein_degradation	Intracellular	Streptomyces lividans TK24
SCO5838	O50512	SCO5838 Protease	XIC	4.42e-14	0.22826	0.418006	0.857868	0.624327	0.784337	0.844433	0.801856	14.4879	14.6688	13.9945	13.8611	14.2347	14.2974	14.0559	14.5558	18.5441	19.7949	18.347	18.578	Nitrogen_metabolism	Protein_degradation	Intracellular	Streptomyces coelicolor (strain ATCC BAA-471 / A3(2) / M145)
SCO5864	O54130|A0A076M1H1	SCO5864 Putative protease	XIC	0.00598953	0.303378	0.409607	0.887616	0.208037	0.271568	0.710122	0.615258	18.9637	17.9661	17.8676	17.92	17.3294	18.0189	17.3582	19.6046	15.8567	16.5446	17.3977	17.238	Nitrogen_metabolism	Protein_degradation	Secreted via minor pathways (bacteriocin) (no CS)	Streptomyces coelicolor (strain ATCC BAA-471 / A3(2) / M145)
SCO6076	D6EKY0	SCO6076 Dipeptidase	SC	3.81e-09	6.99e-07	0.0919176	0.862941	0.269056	0.814432	0.33591	0.503812	25.5	25.5	15	16.5	18.5	24.25	17	19	28.25	40.75	26.75	24	Nitrogen_metabolism	Protein_degradation	Intracellular	Streptomyces lividans TK24
SCO6408	O69936|D6EID1	SCO6408 Clp protease ATP binding subunit	XIC	3.28e-05	0.00696258	0.532755	0.897973	0.920624	0.374754	0.691981	0.955224	16.9692	17.0937	18.1951	17.4184	16.4405	15.5358	17.6359	16.5042	17.7419	18.4671	19.0887	19.3155	Nitrogen_metabolism	Protein_degradation	Intracellular	Streptomyces coelicolor (strain ATCC BAA-471 / A3(2) / M145)
SCO6409	O69937|D6EID0	SCO6409 Methionine aminopeptidase (MAP)	XIC	0.458129	1.96e-06	0.550405	0.876731	0.610746	0.921487	0.481415	0.824786	18.085	18.717	19.3713	19.235	18.3323	18.6451	19.5351	19.2611	17.9034	18.1014	19.238	19.4095	Nitrogen_metabolism	Protein_degradation	Intracellular	Streptomyces coelicolor (strain ATCC BAA-471 / A3(2) / M145)
SCO6488	Q9ZBI6|D6EI50	SCO6488 Putative acyl-peptide hydrolase	XIC_SC	4.34e-08	0.000154649	2.98e-05	0.876731	0.000369615	0.240282	0.704703	0.663614	19.519	20.4393	18.7392	19.4933	19.9007	20.4581	18.996	19.7311	20.4033	20.3983	20.394	20.8995	Nitrogen_metabolism	Protein_degradation	Intracellular	Streptomyces coelicolor (strain ATCC BAA-471 / A3(2) / M145)
SCO6489	Q9ZBI5|A0A076LVY7	SCO6489 Putative carboxypeptidase	XIC	0.0129091	9.1e-05	0.15631	0.878834	0.00800823	0.575717	0.583314	0.946745	16.204	16.2674	14.1059	13.9201	15.687	15.7419	15.3232	14.5892	16.4458	15.8227	16.4267	15.3131	Nitrogen_metabolism	Protein_degradation	Intracellular	Streptomyces coelicolor (strain ATCC BAA-471 / A3(2) / M145)
SCO6736	A0A076M2N8|Q9X7P2	SCO6736 Metallopeptidase	XIC_SC	0.0019393	7.77e-11	0.945868	0.907534	0.624508	0.744413	0.654703	0.778661	22.8213	22.8507	23.886	23.9862	22.5123	22.5866	23.5677	23.2272	22.426	22.6267	23.4387	23.443	Nitrogen_metabolism	Protein_degradation	Secretory(released) (with CS)	Streptomyces lividans TK24
SCO6738	A0A076LZ58|Q9X7P4	SCO6738 Putative carboxypeptidase	XIC	0.00294322	0.00985692	3.94e-05	0.883924	9.99e-06	0.658508	0.81778	0.0764178	17.5566	17.5176	15.4322	16.9877	16.764	18.9682	15.8181	16.3321	16.7191	17.6298	17.5443	19.2536	Nitrogen_metabolism	Protein_degradation	Secretory(released) (with CS)	Streptomyces lividans TK24
SCO6773	Q9X7W8|D6EF40	SCO6773 Putative secreted peptidase	XIC	0.00444113	0.23558	0.476799	0.844893	2.67e-05	0.955843	0.103782	0.00910369	14.3299	15.1457	14.2446	14.0024	14.7195	14.3776	13.9067	14.4776	14.8781	13.5898	15.174	16.7634	Nitrogen_metabolism	Protein_degradation	Secretory(released) (with CS)	Streptomyces coelicolor (strain ATCC BAA-471 / A3(2) / M145)
SCO6995	Q9KZF8|D6EDS3	SCO6995 Putative protease	XIC	3.05e-09	0.973985	6.73e-08	0.932834	6.79e-06	0.019528	0.0579195	0.338749	14.2366	18.661	14.4713	16.5531	14.5718	16.8178	14.3051	14.6377	16.0108	17.196	18.1888	19.4087	Nitrogen_metabolism	Protein_degradation	Intracellular	Streptomyces coelicolor (strain ATCC BAA-471 / A3(2) / M145)
SCO7605	Q9F3F2|A0A076LX96	SCO7605 Putative metallopeptidase	XIC	0.623717	0.675847	0.0260145	0.94142	0.943685	0.876684	0.82931	0.306195	14.1457	14.1623	13.7403	15.013	13.9947	15.1322	14.6462	14.4846	13.7777	15.0546	14.3305	14.8768	Nitrogen_metabolism	Protein_degradation	N-terminally anchored (with CS)	Streptomyces coelicolor (strain ATCC BAA-471 / A3(2) / M145)
SLIV_09985	D6EQ65	SLIV_09985 Prot Deg Proteasome subunit alpha	XIC	1.86e-12	0.000521612	0.907068	0.886513	0.00152763	0.454869	0.883088	0.401888	16.8844	17.8494	18.0061	17.6231	15.8567	15.2787	18.2766	17.6081	14.32	14.0639	13.9384	14.5736	Nitrogen_metabolism	Protein_degradation		Streptomyces lividans TK24
SLIV_14135	A0A076M0I7|A0A4R8MZG4	SLIV_14135 Proteasome subunit alpha	XIC_SC	2.73e-20	1.55e-18	6.1e-10	0.937269	4.97e-06	0.248826	5.95e-05	0.210172	21.7099	21.1278	22.326	22.3549	21.7774	21.0509	22.4286	22.3472	21.0048	20.4076	21.3128	20.9196	Nitrogen_metabolism	Protein_degradation		Streptomyces lividans TK24
SLIV_16075	D6EH40	SLIV_16075 AAA ATPase	XIC	7.17e-12	0.463766	0.429949	0.980965	0.545595	0.85484	0.531974	0.582731	16.7677	17.8695	17.6837	17.3816	16.5816	17.1847	17.3886	17.4787	14.6811	14.564	14.4127	14.5446	Nitrogen_metabolism	Protein_degradation		Streptomyces lividans TK24
SCO6590	O87845	SCO6590 Trypsin	XIC	3.83e-05	9.07e-06	0.143246	0.943875	0.110788	0.0496757	0.905269	0.146374	20.1718	18.9374	18.5815	17.7612	20.0749	19.9636	19.0351	19.5699	19.793	20.3973	19.9723	19.217	Nitrogen_metabolism	Protein_degradation	Secretory(released) (with CS)	Streptomyces coelicolor (strain ATCC BAA-471 / A3(2) / M145)
SCO5261	Q53915	SCO5261 Malate dehydrogenase	SC	0.00260346	0.656176	0.0335601	0.985633	0.0106445	0.443469	0.788674	0.937477	47.25	46.5	41.5	41.5	35.25	30.25	46	38.5	39	34.75	42.25	30	Nitrogen_metabolism	Protein_secretion	Intracellular	Streptomyces coelicolor (strain ATCC BAA-471 / A3(2) / M145)
SCO4876	Q9AK50|D6ECJ7	SCO4876 Sugar translocase (Biosynthesis of teichulosonic acid-cell wall glycopolymer)	XIC	0.481051	4.08e-15	0.220825	0.939413	0.19292	0.352838	0.540215	0.434485	18.5309	16.8285	14.1687	14.0396	16.9065	16.7842	14.3033	14.3262	17.0871	17.1535	14.2245	14.0816	Nitrogen_metabolism	Protein_secretion	Multi-transmembrane	Streptomyces coelicolor (strain ATCC BAA-471 / A3(2) / M145)
SCO3005	P0A4G6|D6EV12	SCO3005 Protein translocase subunit SecA	XIC_SC	7.44e-10	1.39e-11	0.000171491	0.850438	2.82e-05	0.00843267	0.291253	0.0758281	24.2644	24.4632	24.5713	24.4506	23.7954	23.0244	24.5249	24.1398	23.7378	23.1642	24.237	24.2211	Nitrogen_metabolism	Protein_secretion	Intracellular	Streptomyces coelicolor (strain ATCC BAA-471 / A3(2) / M145)
SCO3883	D6EMB4	SCO3883 Putative inner membrane protein translocase	SC	0.768064	0.00271041	0.0728728	0.996444	0.000558933	0.817249	0.816347	1	33.25	28.5	30	24.5	29.5	25.75	32.25	26.75	34.25	34.5	22	19.25	Nitrogen_metabolism	Protein_secretion	Multi-transmembrane	Streptomyces lividans TK24
SCO4527	Q9L0R7|A0A076M8Z7	SCO4527 Type II secretion system protein F	XIC	3.29e-09	0.0870648	0.0012958	0.849747	0.793788	0.0775912	0.0065617	0.0949928	18.9809	18.9959	19.1625	19.1322	19.3346	18.5017	19.0221	19.2345	18.7923	17.836	18.4791	18.2909	Nitrogen_metabolism	Protein_secretion	Multi-transmembrane	Streptomyces coelicolor (strain ATCC BAA-471 / A3(2) / M145)
SCO4722	D6EE39|P46785	SCO4722 Protein translocase subunit SecY	XIC	0.000103132	0.00016104	0.00375254	0.878834	0.0070333	0.909897	0.638387	0.989945	21.4091	20.9913	21.2539	21.0291	21.5432	21.224	21.1763	21.0367	21.3594	20.9581	20.5155	20.2285	Nitrogen_metabolism	Protein_secretion	Multi-transmembrane	Streptomyces lividans TK24
SCO5150	D6EW43|Q9FBK8	SCO5150 Sec-independent protein translocase protein TatB	XIC	1.31e-05	0.558268	0.000909162	0.887616	0.000954693	0.513759	0.658277	0.220523	19.161	18.5073	18.4676	18.3636	17.7866	17.6786	18.5991	18.1078	18.2527	17.935	18.1938	17.0883	Nitrogen_metabolism	Protein_secretion	N-terminally anchored (No CS)	Streptomyces lividans TK24
SCO5580	A0A076M605	SCO5580 Signal recognition particle receptor FtsY (SRP receptor)	XIC_SC	1.7e-11	0.747961	0.425409	0.824167	0.259532	0.483836	0.470564	0.84645	17.3521	18.945	17.644	18.0526	16.8457	17.8551	18.4713	18.1803	14.4408	14.1974	14.2269	13.8868	Nitrogen_metabolism	Protein_secretion	N-terminally anchored (No CS)	Streptomyces lividans TK24
SCO5586	O69874|A0A076M2I4	SCO5586 Ffh signal recognition particle protein	XIC_SC	2.15e-09	3.19e-13	0.000714283	0.811868	1.15e-06	0.163115	0.643223	0.139847	23.3338	23.445	23.8151	23.6442	22.6969	22.2218	23.5983	23.5277	23.2797	22.8704	23.5866	23.3409	Nitrogen_metabolism	Protein_secretion	Intracellular	Streptomyces coelicolor (strain ATCC BAA-471 / A3(2) / M145)
SCO5597	O69885	SCO5597 Putative signal peptidase I	XIC	0.492345	1.69e-05	0.66582	0.980965	0.33451	0.596204	0.927207	0.764814	17.5339	16.4237	14.9863	14.5863	16.0875	16.5566	15.2946	15.067	15.8994	16.1901	14.9197	14.7646	Nitrogen_metabolism	Protein_secretion	N-terminally anchored (No CS)	Streptomyces coelicolor (strain ATCC BAA-471 / A3(2) / M145)
SCO6160	Q9ZBS8|D6EKP9	SCO6160 SecDF protein-export membrane protein	XIC_SC	1.08e-12	7.12e-10	0.0535009	0.984086	7.02e-11	0.0143854	0.350944	0.284803	14.4987	14.9698	14.3732	13.7381	14.4177	13.9096	14.2233	14.4207	19.3353	22.5109	13.9624	14.9922	Nitrogen_metabolism	Protein_secretion	Multi-transmembrane	Streptomyces coelicolor (strain ATCC BAA-471 / A3(2) / M145)
SCO5360	Q9K4E4|D6ETB0	SCO5360 Peptide chain release factor 1 (RF-1)	XIC_SC	2.55e-10	1.66e-10	0.00198885	0.814738	0.00349294	0.128404	0.573216	0.0902192	20.3866	20.693	21.1795	20.8813	20.1215	19.1833	21.1289	20.9006	19.6512	18.9154	20.1791	19.9606	Nitrogen_metabolism	Protein_secretion	Intracellular	Streptomyces coelicolor (strain ATCC BAA-471 / A3(2) / M145)
SCO5361	Q9K4E3|D6ETA9	SCO5361 Methylase of polypeptide chain release factors	XIC	5.32e-05	6.4e-08	0.176801	0.887616	0.00013203	0.0779384	0.873392	0.0461847	18.1899	18.8169	18.6718	18.6639	17.5673	16.3875	18.6031	18.7122	17.8521	17.6272	18.7934	18.21	Nitrogen_metabolism	Protein_secretion	Intracellular	Streptomyces coelicolor (strain ATCC BAA-471 / A3(2) / M145)
SCO1516	A0A076M8T9|Q53955	SCO1516 Protein translocase subunit SecD	XIC_SC	1.47e-08	1.79e-05	0.000762614	0.795416	0.000376961	0.0171245	0.495877	0.303893	21.4611	21.2336	21.7939	21.7914	21.1037	21.1331	21.9175	21.7329	21.4333	20.5074	21.093	20.6869	Nitrogen_metabolism	Protein_secretion	Multi-transmembrane	Streptomyces lividans TK24
SCO1517	Q9L292	SCO1517 Preprotein translocase	XIC	1.24e-20	0.72229	0.174849	0.997774	0.45821	0.714524	0.737922	0.349291	14.4077	13.9006	14.28	14.7194	14.5451	14.5995	14.8797	13.6482	20.4425	20.2006	20.4142	19.5141	Nitrogen_metabolism	Protein_secretion	N-terminally anchored (with CS)	Streptomyces coelicolor (strain ATCC BAA-471 / A3(2) / M145)
SCO1633	Q9RJ68|Q7B115	SCO1633 Sec-independent protein translocase protein TatA	XIC	4.37e-05	0.0209243	0.0134456	0.714378	6.98e-07	0.190252	0.131102	0.674929	22.3972	22.0672	21.1905	21.2851	22.1212	21.1484	21.3869	21.1456	21.8415	21.6418	22.3939	22.3514	Nitrogen_metabolism	Protein_secretion	N-terminally anchored (No CS)	Streptomyces coelicolor (strain ATCC BAA-471 / A3(2) / M145)
SCO2074	D6EJ29|Q9S2X7	SCO2074 Lipoprotein signal peptidase (EC 3.4.23.36) (Prolipoprotein signal peptidase) (Signal peptidase II) (SPase II)	XIC	0.01214	0.158195	0.0443834	0.683817	0.499114	0.152726	0.473895	0.262665	14.4755	17.2653	14.8378	14.6433	14.8164	16.1776	14.5126	16.1354	14.631	14.1598	14.2799	13.954	Nitrogen_metabolism	Protein_secretion	Multi-transmembrane	Streptomyces lividans TK24
SCO3768	Q9F2L3|D6ENF6	SCO3768 Putative translocase protein	XIC	0.04652	0.207907	0.0109934	0.89997	0.0704466	0.825747	0.794463	0.169753	18.6815	17.9605	17.408	16.089	17.6413	15.505	17.3924	17.4872	18.9715	18.7785	19.4292	16.1204	Nitrogen_metabolism	Protein_secretion	N-terminally anchored (No CS)	Streptomyces coelicolor (strain ATCC BAA-471 / A3(2) / M145)
SCO5009	Q9KY93|D6EXM5	SCO5009 Putative secretory protein	XIC_SC	2.79e-11	2.56e-06	0.400754	0.850438	4.87e-06	0.311782	0.433619	0.951127	19.6203	19.6342	18.3274	18.6015	18.2459	18.361	18.0229	18.4173	19.3843	19.1954	19.1952	19.1286	Nitrogen_metabolism	Protein_secretion	Intracellular	Streptomyces coelicolor (strain ATCC BAA-471 / A3(2) / M145)
SCO5724	O86643	SCO5724 WXG100 family type VII secretion target	XIC	2.76e-14	0.0124108	0.812084	0.89451	0.061944	0.146452	0.967803	0.969103	14.4493	14.2706	14.7911	14.5022	14.4139	13.8774	14.4085	14.13	16.3963	17.2749	17.7986	18.6812	Nitrogen_metabolism	Protein_secretion	Intracellular	Streptomyces coelicolor (strain ATCC BAA-471 / A3(2) / M145)
SCO5750	A0A076M1U3|O86810	SCO5750 DNA translocase FtsK	XIC	0.182853	0.0305736	0.111864	0.998904	0.245549	0.746801	0.892055	0.527242	18.9476	17.6144	16.7343	16.3963	18.1862	17.7613	17.9965	16.1699	18.6458	17.8499	18.0149	18.3855	Nitrogen_metabolism	Protein_secretion	Multi-transmembrane	Streptomyces lividans TK24
SLIV_12090	A0A076LZF4|Q7BRX5	SLIV_12090 Signal peptidase	XIC	0.266979	0.0156716	0.998777	0.907534	0.00422744	0.765472	0.952092	0.970237	14.1265	14.3599	14.9633	15.5878	14.0641	13.8315	16.2695	15.943	14.7986	14.6486	14.1138	13.9619	Nitrogen_metabolism	Protein_secretion		Streptomyces lividans TK24
SCO1235	Q9FCD2|D6ESC1	SCO1235 Urease subunit beta	XIC	0.224015	2.57e-10	0.534524	0.667485	0.353291	0.659067	0.844554	0.214645	15.7299	14.5636	18.1224	18.9544	14.2381	14.6334	18.7464	18.6295	14.4711	14.7784	18.5286	16.2752	Nitrogen_metabolism	Ureide_degradation	Intracellular	Streptomyces coelicolor (strain ATCC BAA-471 / A3(2) / M145)
SCO1231	Q9FCD6|A0A076M9M8	SCO1231 Urease accessory protein UreD	XIC	0.111578	0.00279628	0.714068	0.812354	0.200503	0.16431	0.406909	0.64811	14.3395	14.5545	14.8208	16.5399	14.4489	14.4444	14.6172	14.5523	14.3688	13.4804	15.1012	14.9342	Nitrogen_metabolism	Ureide_degradation	Intracellular	Streptomyces coelicolor (strain ATCC BAA-471 / A3(2) / M145)
SCO1232	Q9FCD5|D6ESC4	SCO1232 Urease accessory protein UreG	XIC	0.00109428	2.01e-06	0.794006	0.897973	0.0300325	0.604507	0.701406	0.842035	14.9371	14.8726	16.2553	17.3171	14.4033	14.6501	16.981	17.2358	14.5844	14.0568	15.0195	14.7314	Nitrogen_metabolism	Ureide_degradation	Intracellular	Streptomyces coelicolor (strain ATCC BAA-471 / A3(2) / M145)
SCO1233	D6ESC3|Q9FCD4	SCO1233 Urease accessory protein UreF	XIC	0.507576	0.00212868	0.0588625	0.850438	0.28271	0.0835583	0.0191593	0.121686	14.4712	14.2788	14.0307	17.2725	14.6671	14.2805	14.8385	16.2538	14.6842	14.4325	14.9931	14.6316	Nitrogen_metabolism	Ureide_degradation	Intracellular	Streptomyces lividans TK24
SCO1234	Q9FCD3|D6ESC2	SCO1234 Urease subunit alpha 1 (EC 3.5.1.5) (Urea amidohydrolase subunit alpha 1)	XIC_SC	0.0568202	7.38e-16	0.643735	0.85979	0.110426	0.887631	0.741942	0.177765	15.3929	13.8488	20.1628	20.7049	14.8435	13.685	20.5088	21.0123	13.7312	14.8954	19.2593	18.243	Nitrogen_metabolism	Ureide_degradation	Intracellular	Streptomyces coelicolor (strain ATCC BAA-471 / A3(2) / M145)
SCO1236	Q9FCD1|D6ESC0	SCO1236 Urease subunit gamma (EC 3.5.1.5) (Urea amidohydrolase subunit gamma)	XIC	0.00678266	1.79e-14	0.675089	0.913303	0.100769	0.624265	0.896536	0.14997	14.3791	15.1528	19.0554	19.3438	16.3531	15.1701	18.8939	19.467	14.314	15.4892	18.1266	17.4965	Nitrogen_metabolism	Ureide_degradation	Intracellular	Streptomyces coelicolor (strain ATCC BAA-471 / A3(2) / M145)
SCO4159	D6EK52|Q05943	SCO4159 Transcriptional regulatory protein GlnR	XIC_SC	1.84e-15	1e-18	0.169312	0.869171	9.63e-08	0.00772022	0.882736	0.234733	19.5199	19.7924	22.3932	22.6956	20.4683	20.0625	22.181	22.4706	19.3389	18.8265	20.532	19.5245	Nitrogen_metabolism		Intracellular	Streptomyces lividans TK24
SCO3342	Q9X8G6|D6ERU7	SCO3342 Putative glycine-rich secreted protein	XIC	5.19e-12	0.228576	0.964869	0.918981	0.00119664	0.461375	0.968452	0.555401	18.7182	19.1213	19.4322	19.6099	19.1498	18.716	19.3748	19.5207	21.043	21.0022	20.5914	20.2833	Others	Amino_acid_rich_protein	Lipid anchored	Streptomyces coelicolor (strain ATCC BAA-471 / A3(2) / M145)
SCO5397	Q9L2C3	SCO5397 Large Ala/Glu-rich protein	SC	1.91e-10	4.22e-16	0.000993101	0.993517	0.135375	0.863547	0.669804	0.0486055	124.25	100.5	80	86.5	106	90.25	86.75	80.25	90.25	85.5	72.75	53.25	Others	Amino_acid_rich_protein	Intracellular	Streptomyces coelicolor (strain ATCC BAA-471 / A3(2) / M145)
SCO4316	Q9KXS5|D6EIN5	SCO4316 Putative ATP/GTP binding protein	XIC	1.51e-09	6.4e-05	0.403972	0.857868	0.00110141	0.0708893	0.196984	0.00669572	16.8849	17.2012	17.3024	17.6458	16.4237	15.2767	16.6654	17.4496	17.8563	17.573	18.119	17.3124	Others	ATP_GTP_binding_protein	Intracellular	Streptomyces coelicolor (strain ATCC BAA-471 / A3(2) / M145)
SCO0585	D6EDD5|Q9RJQ5	SCO0585 Putative ATP/GTP binding protein	XIC	9.91e-06	0.00254022	0.349678	0.793455	0.00016364	0.837386	0.608918	0.270327	15.6052	16.2756	17.0495	16.5494	15.4703	15.4958	16.998	17.9759	15.0412	15.8287	14.9472	14.6179	Others	ATP_GTP_binding_protein	Intracellular	Streptomyces lividans TK24
SCO1399	Q9KZN3|D6EQU3	SCO1399 Putative ATP/GTP-binding protein	XIC	0.0557041	0.0496616	0.536943	0.930068	0.677608	0.423301	0.804068	0.863645	15.1267	14.642	14.6019	14.6394	14.4672	14.5304	13.4552	13.9865	15.1086	14.573	14.8163	14.0458	Others	ATP_GTP_binding_protein	Intracellular	Streptomyces coelicolor (strain ATCC BAA-471 / A3(2) / M145)
SCO1582	O88042|A0A076MD31	SCO1582 ATP/GTP binding protein	XIC	4.39e-08	0.605573	0.0104338	0.828191	0.268558	0.556132	0.2934	0.155221	15.4688	15.1477	16.2992	14.2421	15.4097	15.8424	16.0097	14.7645	17.4377	16.3925	17.6779	17.6152	Others	ATP_GTP_binding_protein	Intracellular	Streptomyces coelicolor (strain ATCC BAA-471 / A3(2) / M145)
SCO1627	D6ENN1|Q9RJ74	SCO1627 Putative ATP-GTP binding protein	XIC_SC	2.19e-05	2.67e-09	0.44664	0.683817	3.95e-06	0.14635	0.569832	0.164507	20.3578	20.4309	20.8579	20.8675	19.1535	19.1036	20.7165	21.0026	19.9769	19.9734	20.7394	19.7901	Others	ATP_GTP_binding_protein	Intracellular	Streptomyces lividans TK24
SCO1669	Q9AD98	SCO1669 Putative ATP/GTP-binding protein	XIC	9.44e-13	2.15e-13	7.28e-05	0.913303	8.34e-07	0.179468	0.612483	0.0221522	19.8113	20.5443	20.616	20.8527	19.3293	19.2775	20.3071	20.8123	20.6271	20.6319	20.7834	21.08	Others	ATP_GTP_binding_protein	Intracellular	Streptomyces coelicolor (strain ATCC BAA-471 / A3(2) / M145)
SCO2363	Q9KY27|D6EFY0	SCO2363 Putative ATP/GTP-binding protein	XIC	2.35e-09	1.21e-06	0.000730968	0.505464	0.0388499	0.00486497	0.0143814	0.0395005	19.5404	17.3777	18.3471	18.0596	19.7491	19.2039	18.5407	18.7587	18.3199	18.3448	17.3607	17.2217	Others	ATP_GTP_binding_protein	Intracellular	Streptomyces coelicolor (strain ATCC BAA-471 / A3(2) / M145)
SCO2681	A0A076MDU9|Q9KYJ1	SCO2681 Putative ATP /GTP-binding protein (Fragment)	XIC_SC	1.37e-11	0.178532	0.0531249	0.857868	0.463033	0.96182	0.593149	0.839073	18.8765	19.4728	17.7515	18.6116	18.0732	18.7166	17.6879	18.5884	15.2752	15.1506	14.5462	15.7211	Others	ATP_GTP_binding_protein	Intracellular	Streptomyces lividans TK24
SCO2767	D6EXY6	SCO2767 Putative ATP/GTP-binding protein	XIC_SC	4.36e-12	0.015403	1.8e-08	0.934279	0.0177055	0.0518747	0.164103	0.263547	17.7441	18.8038	17.7991	18.6805	18.0973	18.5908	17.8465	19.0873	19.0539	19.091	19.3876	19.9967	Others	ATP_GTP_binding_protein	Intracellular	Streptomyces lividans TK24
SCO2882	A0A076M9I9|Q9KZR9	SCO2882 Putative conserved ATP/GTP-binding protein	XIC_SC	2.27e-10	0.687834	0.136627	0.982074	0.0213821	0.175534	0.903813	0.616934	20.9944	21.1992	20.5763	20.478	20.3351	20.0085	20.3327	20.4892	19.6846	19.0449	19.8134	19.213	Others	ATP_GTP_binding_protein	Intracellular	Streptomyces lividans TK24
SCO3261	Q9X8D4	SCO3261 Putative ATP-binding protein	XIC_SC	4.8e-14	0.0885562	0.871879	0.999903	0.641223	0.298344	0.972786	0.395166	14.08	14.2524	15.2908	14.3089	14.6632	14.8132	14.8047	16.6511	19.3243	19.1527	19.6872	19.1596	Others	ATP_GTP_binding_protein	N-terminally anchored (with CS)	Streptomyces coelicolor (strain ATCC BAA-471 / A3(2) / M145)
SCO3369	D6EQR7|Q9X8M6	SCO3369 Putative large ATP-binding protein	XIC	1.84e-12	0.0300293	0.95845	0.917008	0.127491	0.776242	0.704703	0.737756	18.9633	18.6553	18.3095	18.3924	18.5803	18.5889	18.3128	18.4374	19.5626	19.6738	19.6317	19.6593	Others	ATP_GTP_binding_protein	Intracellular	Streptomyces lividans TK24
SCO3370	Q9X8M7|D6EQR6	SCO3370 Putative large ATP-binding protein	XIC	0.000102829	0.739612	0.557305	0.94142	0.159533	0.306655	0.386825	0.760339	16.7759	16.8215	16.3983	16.2378	15.0838	15.9504	15.7166	16.2106	16.7051	17.0899	17.0476	16.3371	Others	ATP_GTP_binding_protein	Intracellular	Streptomyces coelicolor (strain ATCC BAA-471 / A3(2) / M145)
SCO3372	D6EQR4	SCO3372 Large ATP-binding protein	XIC_SC	0.000528789	0.0239473	0.840947	0.967645	0.125793	0.763604	0.850787	0.601847	15.5	15.2272	15.0286	15.1993	15.9175	15.8784	14.152	14.9909	14.1435	14.3597	14.3069	13.8366	Others	ATP_GTP_binding_protein	Intracellular	Streptomyces lividans TK24
SCO3560	A0A076M3Z5|Q9X925	SCO3560 Putative ATP-binding protein	XIC	0.0651726	6.03e-09	0.502656	0.990746	0.398673	0.073126	0.844433	0.571035	13.9219	16.4675	16.8575	18.3072	14.8542	13.7456	18.4669	17.8014	16.175	15.2872	18.4678	19.3558	Others	ATP_GTP_binding_protein	Intracellular	Streptomyces lividans TK24
SCO4026	Q9ADN2|D6EL87	SCO4026 Putative ATP binding protein	XIC	0.000530654	0.0987504	0.433212	0.878834	0.0022423	0.0911258	0.999158	0.531776	19.801	20.8239	19.8392	20.245	19.0604	18.8177	19.9249	19.9886	20.0278	19.6925	19.8945	19.868	Others	ATP_GTP_binding_protein	Intracellular	Streptomyces coelicolor (strain ATCC BAA-471 / A3(2) / M145)
SCO4193	Q9FCH6|A0A076M9V4	SCO4193 Putative ATP/GTP-binding membrane protein	XIC	3.46e-06	0.00226484	0.041153	0.907534	0.641038	0.820529	0.612483	0.918466	15.3523	16.1965	14.479	15.1212	15.2016	15.9761	14.9102	14.9453	16.5622	17.0674	16.2541	16.4633	Others	ATP_GTP_binding_protein	Multi-transmembrane	Streptomyces coelicolor (strain ATCC BAA-471 / A3(2) / M145)
SCO4632	A0A076M130|Q9L0M8	SCO4632 Putative ATP/GTP binding protein	XIC_SC	3.7e-06	0.039192	0.000845	0.897973	1.35e-05	0.00848217	0.260301	0.523376	18.7932	19.8124	18.0939	19.2047	18.2455	18.0497	18.4962	19.1802	18.9885	18.8804	19.5833	19.6946	Others	ATP_GTP_binding_protein	Intracellular	Streptomyces lividans TK24
SCO5169	A0A076M3L2|Q9FBI9	SCO5169 ATP-binding protein	XIC_SC	1.3e-06	1.47e-07	0.0406116	0.85188	0.0255283	0.00365656	0.00744417	0.000668774	23.0514	24.2656	24.1016	23.9978	23.2985	23.5012	24.1798	23.934	23.4136	23.1536	23.4343	23.5406	Others	ATP_GTP_binding_protein	Intracellular	Streptomyces lividans TK24
SCO5258	Q9F3K7|D6EUM9	SCO5258 ATP-binding protein	XIC_SC	5.06e-07	5.36e-11	0.134876	0.85979	1.25e-11	0.960085	0.899702	0.32479	18.635	18.5249	19.8015	20.0745	18.734	18.949	19.5733	19.5877	19.7528	19.9226	19.4287	19.5317	Others	ATP_GTP_binding_protein	Intracellular	Streptomyces coelicolor (strain ATCC BAA-471 / A3(2) / M145)
SCO5275	D6EUL1|Q9FBR5	SCO5275 ATP/GTP binding protein	XIC_SC	0.0004012	0.0166565	0.341718	0.913303	0.18125	0.628898	0.895515	0.800795	15.4205	16.7824	15.9923	16.6885	14.014	13.9435	15.478	16.3186	14.1923	13.8799	14.6015	14.7525	Others	ATP_GTP_binding_protein	Intracellular	Streptomyces lividans TK24
SCO5292	D6EUJ4|Q9XAE1	SCO5292 Putative ATP/GTP-binding protein	XIC	0.000203795	0.940937	0.0268117	0.878834	0.0108247	0.593789	0.929459	0.765924	20.0553	19.1328	18.8313	18.6151	18.5582	18.2758	19.5264	19.3137	18.4156	17.6315	18.4384	17.198	Others	ATP_GTP_binding_protein	Intracellular	Streptomyces lividans TK24
SCO5541	D6ERN2	SCO5541 Putative ATP-GTP binding protein	XIC_SC	0.000258532	0.232929	0.596752	0.878834	0.0338606	0.632292	0.720149	0.653319	19.3907	19.5598	19.0184	19.0564	18.4798	17.9924	18.648	18.986	19.3119	18.8884	19.816	19.438	Others	ATP_GTP_binding_protein	Intracellular	Streptomyces lividans TK24
SCO5629	O86768	SCO5629 Putative ATP /GTP-binding protein	XIC_SC	8.43e-23	0.942383	0.0386969	0.986859	0.430295	0.525058	0.147054	0.338749	14.8069	14.5495	13.9049	14.8837	14.5412	14.5934	14.0074	15.9537	21.0013	21.3725	20.9217	21.0596	Others	ATP_GTP_binding_protein	Intracellular	Streptomyces coelicolor (strain ATCC BAA-471 / A3(2) / M145)
SCO5677	Q8CJI6	SCO5677 Putative ATP/GTP binding protein	XIC	3.78e-17	0.0685465	0.349678	0.793455	0.45821	0.182737	0.819866	0.759309	14.4865	14.2905	13.5049	14.2601	15.5493	14.4966	14.716	13.5891	18.7973	18.7872	18.7921	18.6512	Others	ATP_GTP_binding_protein	Multi-transmembrane	Streptomyces coelicolor (strain ATCC BAA-471 / A3(2) / M145)
SCO5734	O86653	SCO5734 Putative ATP/GTP binding protein (Putative membrane protein)	XIC_SC	3.22e-08	0.742811	0.553272	0.981112	0.422196	0.934907	0.230017	0.395166	17.0178	14.2177	13.7228	15.2104	15.9219	15.4069	15.9974	15.6669	19.2865	18.7116	19.1944	19.5702	Others	ATP_GTP_binding_protein	Multi-transmembrane	Streptomyces coelicolor (strain ATCC BAA-471 / A3(2) / M145)
SCO5835	D6EP37	SCO5835 Putative ATP/GTP-binding protein	XIC	0.0279669	0.781826	0.190644	0.570565	0.0968118	0.542138	0.8744	0.879248	15.6694	16.1416	16.3592	16.8937	16.3129	16.2207	16.1823	16.154	15.1726	16.5426	14.6396	15.2074	Others	ATP_GTP_binding_protein	Intracellular	Streptomyces lividans TK24
SCO6004	Q8CJP8|D6ELV4	SCO6004 Putative secreted ATP/GTP binding protein	XIC	2.41e-05	0.506978	0.000365019	0.793455	1.8e-05	0.139141	0.243119	0.0327174	15.2202	15.4678	13.7699	14.3135	13.8281	16.4287	14.4521	13.593	14.2507	16.0155	15.8737	18.0137	Others	ATP_GTP_binding_protein	N-terminally anchored (with CS)	Streptomyces coelicolor (strain ATCC BAA-471 / A3(2) / M145)
SCO6066	A0A076LX23|Q9X833	SCO6066 Putative ATP/GTP-binding protein	XIC	0.0740858	1.67e-08	0.990232	0.935664	0.153986	0.28521	0.452787	0.995306	18.1039	17.9739	15.5476	16.0729	17.0101	17.1773	15.1383	15.8211	17.6493	16.7145	16.2601	15.9211	Others	ATP_GTP_binding_protein	Intracellular	Streptomyces lividans TK24
SCO6622	O86556	SCO6622 ATP/GTP binding protein	XIC_SC	4.65e-16	0.460338	2.81e-05	0.990746	0.187196	0.420607	0.854785	0.474687	19.3465	20.0676	19.6939	20.1763	19.5474	19.9576	19.3834	19.8177	21.0213	21.0616	20.9465	21.4158	Others	ATP_GTP_binding_protein	Intracellular	Streptomyces coelicolor (strain ATCC BAA-471 / A3(2) / M145)
SCO6623	O86557|A0A076LZL0	SCO6623 Putative ATP/GTP binding protein	XIC_SC	1.07e-06	6.12e-08	0.00201512	0.860085	0.00517123	0.667317	0.862869	0.957688	19.8667	20.5488	18.4505	19.139	19.8982	20.592	18.2611	19.0423	20.6153	20.7747	20.1622	20.6279	Others	ATP_GTP_binding_protein	Intracellular	Streptomyces coelicolor (strain ATCC BAA-471 / A3(2) / M145)
SCO6639	O86685	SCO6639 Putative ATP/GTP binding protein	XIC	1.6e-16	0.890951	0.719935	0.984204	0.355497	0.65432	0.992954	0.723215	13.8556	14.2571	14.3487	14.4977	14.2172	14.247	14.111	14.8864	18.8249	18.8011	18.5994	18.0467	Others	ATP_GTP_binding_protein	Intracellular	Streptomyces coelicolor (strain ATCC BAA-471 / A3(2) / M145)
SCO6797	A0A076LYX9|Q9L235	SCO6797 Putative ATP/GTP binding protein	XIC_SC	5.65e-10	3.93e-12	0.401092	0.692387	0.000167369	2.41e-05	0.0951893	0.00335281	19.7534	20.4932	18.5549	18.7479	19.4046	19.2307	18.6298	19.0836	18.962	18.7435	18.8271	17.2579	Others	ATP_GTP_binding_protein	Intracellular	Streptomyces lividans TK24
SCO7466	D6EVM8|Q9ADJ3	SCO7466 Putative ATP/GTP-binding protein	XIC	1.29e-11	2.1e-05	2.02e-07	0.917008	0.668772	0.78787	0.560973	0.20977	19.6279	18.2075	18.1344	17.9526	19.0117	18.1234	18.6301	17.3995	17.687	16.5934	17.0337	15.9667	Others	ATP_GTP_binding_protein	Intracellular	Streptomyces lividans TK24
SCO4411	D6EIE8	SCO4411 Calcium binding protein	SC	0.2683	5.83e-06	0.000714502	0.589786	0.32482	0.902819	0.129197	0.399621	33.75	40	23	28	26	39	26.75	30	30.5	45.75	31.5	28	Others	Calcium_binding_protein	Intracellular	Streptomyces lividans TK24
SCO7647	D6ESV5	SCO7647 Calcium binding protein	XIC	1.11e-08	0.000290498	0.593894	0.917008	0.0684807	0.81971	0.990273	0.657652	19.2468	19.3248	18.4959	18.2322	18.9772	18.7963	18.2434	18.9468	17.2751	17.9137	15.7199	15.865	Others	Calcium_binding_protein	Intracellular	Streptomyces lividans TK24
SCO2884	Q9KZR7|D6EWI2	SCO2884 Cvn12 Cytochrome P450	XIC_SC	6.81e-18	9.45e-08	0.0232757	0.98193	2.22e-07	0.99679	0.570932	0.523777	24.4525	24.3732	23.5776	23.3781	23.8222	23.5292	23.4562	23.4488	22.841	22.5872	22.7685	22.7123	Others	Cvn_proteins	Intracellular	Streptomyces coelicolor (strain ATCC BAA-471 / A3(2) / M145)
SCO5289	A0A076LZB5|Q8CJR8	SCO5289 CvnA5 sensor-like histidine kinase	XIC_SC	1.05e-13	0.000180835	1.35e-09	0.919521	0.000251948	0.0384086	0.0289276	0.588373	22.0472	21.6115	21.7772	21.5581	21.2775	20.204	21.5519	21.1806	20.9728	19.8774	21.2055	20.5169	Others	Cvn_proteins	Multi-transmembrane	Streptomyces lividans TK24
SCO5291	Q9XAE0|D6EUJ5	SCO5291 CvnC5 uncharacterized protein	XIC	0.488601	0.893739	0.0612909	0.973417	0.128241	0.910174	0.042089	0.94284	18.3102	16.4143	16.1197	16.8986	17.2501	15.4454	17.5065	17.5077	17.5576	15.4096	16.3892	16.3924	Others	Cvn_proteins	Intracellular	Streptomyces coelicolor (strain ATCC BAA-471 / A3(2) / M145)
SCO5540	A0A076LYR7|O86522	SCO5540 Membrane protein	XIC	2.87e-05	0.408244	0.403611	0.776448	0.000163142	0.185647	0.000981325	0.349508	15.5872	17.2255	16.0805	14.4017	14.2479	14.6442	17.8486	15.0749	13.8051	14.605	14.2303	14.0531	Others	Cvn_proteins	Multi-transmembrane	Streptomyces lividans TK24
SCO5543	O86524|A0A076M2M1	SCO5543 CvnB1 conserved protein	XIC	0.00156771	0.0883222	0.084703	0.878414	0.14009	0.25796	0.678372	0.180895	19.1144	19.0012	17.818	18.2368	19.5403	18.5701	19.565	19.2836	18.3453	18.2396	18.6159	15.6685	Others	Cvn_proteins	Intracellular	Streptomyces coelicolor (strain ATCC BAA-471 / A3(2) / M145)
SCO5544	O86525|A0A076M2E5	SCO5544 CvnA1 protein with two possible transmembrane domains	XIC_SC	3.44e-07	7.96e-10	3.33e-10	0.804062	0.000225525	0.00365656	0.000980163	0.0135261	21.1875	20.8336	21.3796	21.1347	21.131	19.487	21.4407	21.0904	21.4602	20.726	21.7002	21.3207	Others	Cvn_proteins	Multi-transmembrane	Streptomyces coelicolor (strain ATCC BAA-471 / A3(2) / M145)
SCO6794	A0A076LT02|Q9L238	SCO6794 CvnA7possible membrane protein	XIC_SC	0.00017678	1.94e-10	0.923917	0.824167	0.113684	0.358577	0.834705	0.625565	20.5365	20.6844	18.7877	19.2403	20.0045	19.7486	18.1734	18.4443	19.5988	19.4226	18.9265	18.3498	Others	Cvn_proteins	Multi-transmembrane(Lipid modified N-termini)	Streptomyces lividans TK24
SCO6795	Q9L237|D6EF19	SCO6795 CvnB7 conserved protein	XIC_SC	8.38e-07	1.02e-05	0.0360999	0.505464	0.000182913	0.0111383	0.473308	0.0254718	19.9457	20.3708	19.1087	18.8687	19.1872	18.7718	18.7596	19.1186	19.1958	18.8334	19.3014	18.0684	Others	Cvn_proteins	Intracellular	Streptomyces coelicolor (strain ATCC BAA-471 / A3(2) / M145)
SCO1626	A0A076M8M1|Q9RJ75	SCO1626 Cvn9 Cytochrome P450	SC	0.020681	1	0.895646	0.711204	0.250523	0.833919	0.249633	0.390837	43	40.5	46	44	36	39.5	40.5	39.5	42.25	54.75	47	39.25	Others	Cvn_proteins	Intracellular	Streptomyces lividans TK24
SCO0774	D6EYA5	SCO0774 Cytochrome P450	XIC_SC	2.38e-20	4.7e-26	3.95e-05	0.793455	0.000489707	0.0113589	0.00427912	0.205353	19.0545	18.9501	22.7723	22.7974	19.611	18.6709	22.657	22.6738	18.002	16.3746	20.1152	19.7525	Others	Cytochrome_P450	Intracellular	Streptomyces lividans TK24
SCO2883	Q9KZR8|D6EWI3	SCO2883 Putative cytochrome P450	XIC_SC	1.17e-11	1.47e-06	0.648948	0.878414	0.000554743	0.11254	0.347408	0.128182	22.4631	22.3451	21.641	21.9186	21.8972	21.6242	21.473	22.0508	21.5296	21.3082	20.7377	20.1337	Others	Cytochrome_P450	Intracellular	Streptomyces coelicolor (strain ATCC BAA-471 / A3(2) / M145)
SCO6310	Q93RT1|D6EJJ0	SCO6310 Cytochrome P450	XIC_SC	3.44e-06	1.15e-15	0.00187802	0.975402	0.198086	0.590593	0.570932	0.768474	22.4141	22.2	21.233	20.9725	22.4124	22.1266	21.3987	21.3795	22.0739	21.5742	20.9832	20.7205	Others	Cytochrome_P450	Intracellular	Streptomyces coelicolor (strain ATCC BAA-471 / A3(2) / M145)
SCO7418	D6EVS7|Q9L141	SCO7418 Putative cytochrome P450-family protein	XIC	0.759567	0.221657	0.000248179	0.987817	0.0658487	0.461955	0.705739	0.414777	17.7302	16.2774	15.5745	15.7303	17.543	15.4445	16.9835	15.5281	16.3833	15.4585	17.2431	15.4031	Others	Cytochrome_P450	Intracellular	Streptomyces lividans TK24
[truncated: 2,262 more rows]
